# Supplementary material for: Cytoskeletal remodeling promotes tunneling nanotube formation and drives cardiac resident cell mitochondrial transfer in sepsis
Source: Sci Adv. 2026 Mar 11;12(11):eadz3266. doi: 10.1126/sciadv.adz3266 (PMC12978241; doi:10.1126/sciadv.adz3266)
Supplement: Supplementary file 2 — Movies S1 to S14 [file sciadv.adz3266_movies_s1_to_s14.zip]

Archive with 14 entries (14 files):
- adz3266_movie_s1.mp4
- adz3266_movie_s2.mp4
- adz3266_movie_s3.mp4
- adz3266_movie_s4.mp4
- adz3266_movie_s5.avi
- adz3266_movie_s6.avi
- adz3266_movie_s7.avi
- adz3266_movie_s8.avi
- adz3266_movie_s9.avi
- adz3266_movie_s10.avi
- adz3266_movie_s11.avi
- adz3266_movie_s12.mp4
- adz3266_movie_s13.mp4
- adz3266_movie_s14.mp4
