# Supplementary material for: Cytoskeletal remodeling promotes tunneling nanotube formation and drives cardiac resident cell mitochondrial transfer in sepsis
Source: Sci Adv. 2026 Mar 11;12(11):eadz3266. doi: 10.1126/sciadv.adz3266 (PMC12978241; doi:10.1126/sciadv.adz3266)
Supplement: Supplementary file 3 — Table S1 [file sciadv.adz3266_table_s1.zip]

Archive with 1 entries (1 files):
- adz3266_table_s1.csv
