# Supplementary material for: Cytoskeletal remodeling promotes tunneling nanotube formation and drives cardiac resident cell mitochondrial transfer in sepsis
Source: Sci Adv. 2026 Mar 11;12(11):eadz3266. doi: 10.1126/sciadv.adz3266 (PMC12978241; doi:10.1126/sciadv.adz3266)
Supplement: Supplementary file 3 — Table S1 [file sciadv.adz3266_table_s1.zip › adz3266_table_s1.csv]

	p_val	avg_log2FC	pct.1	pct.2	p_val_adj	cluster	gene
Cldn5	0	3.08111518642913	0.822	0.281	0	Endothelial	Cldn5
Aqp1	0	3.0176819839636	0.724	0.261	0	Endothelial	Aqp1
Gpihbp1	0	2.90095576058386	0.933	0.33	0	Endothelial	Gpihbp1
Fabp4	0	2.85162436339388	0.996	0.889	0	Endothelial	Fabp4
Cd36	0	2.70046060629048	0.954	0.462	0	Endothelial	Cd36
Tmem252	0	2.68008300780959	0.543	0.169	0	Endothelial	Tmem252
Rgcc	0	2.60545082444183	0.899	0.487	0	Endothelial	Rgcc
Lpl	0	2.6053907291612	0.922	0.587	0	Endothelial	Lpl
Flt1	0	2.57637697345917	0.907	0.266	0	Endothelial	Flt1
Ctla2a	0	2.55213822960175	0.877	0.393	0	Endothelial	Ctla2a
Ly6c1	0	2.45328299306767	0.928	0.441	0	Endothelial	Ly6c1
Cd300lg	0	2.4336063467016	0.821	0.199	0	Endothelial	Cd300lg
Cdh5	0	2.41611983724392	0.888	0.251	0	Endothelial	Cdh5
Akap12	0	2.3388362322717	0.731	0.432	0	Endothelial	Akap12
Tinagl1	0	2.30735936514538	0.849	0.246	0	Endothelial	Tinagl1
Mgll	0	2.29570220526336	0.827	0.276	0	Endothelial	Mgll
Ptprb	0	2.2475700831618	0.858	0.24	0	Endothelial	Ptprb
Timp4	0	2.24678811809588	0.604	0.137	0	Endothelial	Timp4
Egfl7	0	2.23151349341948	0.782	0.192	0	Endothelial	Egfl7
Adgrf5	0	2.22291697946884	0.884	0.273	0	Endothelial	Adgrf5
Car4	0	2.20708726268637	0.664	0.126	0	Endothelial	Car4
Esam	0	2.08481681467032	0.828	0.24	0	Endothelial	Esam
Apold1	0	2.07317069377708	0.727	0.238	0	Endothelial	Apold1
Pecam1	0	2.05012277241592	0.812	0.236	0	Endothelial	Pecam1
Adgrl4	0	2.0452192836897	0.745	0.163	0	Endothelial	Adgrl4
Tmcc3	0	2.02924864676081	0.754	0.327	0	Endothelial	Tmcc3
Kdr	0	1.99858011769984	0.701	0.18	0	Endothelial	Kdr
Rasip1	0	1.98848030788712	0.768	0.184	0	Endothelial	Rasip1
Sox17	0	1.98421583449668	0.617	0.15	0	Endothelial	Sox17
Cav1	0	1.98309598521067	0.697	0.22	0	Endothelial	Cav1
Cyyr1	0	1.98156773928632	0.774	0.182	0	Endothelial	Cyyr1
Depp1	0	1.94764391187386	0.565	0.142	0	Endothelial	Depp1
Sgk1	0	1.94537884719016	0.828	0.487	0	Endothelial	Sgk1
Tcim	0	1.9349854330699	0.69	0.202	0	Endothelial	Tcim
S1pr1	0	1.92043267636246	0.754	0.219	0	Endothelial	S1pr1
Plcb4	0	1.89196277649547	0.778	0.268	0	Endothelial	Plcb4
Cdc42ep3	0	1.86193236334552	0.659	0.253	0	Endothelial	Cdc42ep3
Cxcl12	0	1.84162431625145	0.631	0.29	0	Endothelial	Cxcl12
Cavin2	0	1.83104145977504	0.534	0.195	0	Endothelial	Cavin2
Id1	0	1.79723521133265	0.759	0.412	0	Endothelial	Id1
Rbp7	0	1.7891788876502	0.403	0.131	0	Endothelial	Rbp7
Trp53i11	0	1.78667893038925	0.542	0.141	0	Endothelial	Trp53i11
Rell1	0	1.78381987825495	0.601	0.248	0	Endothelial	Rell1
Adgrg1	0	1.77697872446413	0.695	0.155	0	Endothelial	Adgrg1
Lims2	0	1.71188114842168	0.689	0.262	0	Endothelial	Lims2
Ackr3	0	1.71010513164649	0.635	0.424	0	Endothelial	Ackr3
Ablim3	0	1.7007118243518	0.664	0.164	0	Endothelial	Ablim3
Adamts9	0	1.6986653763388	0.663	0.269	0	Endothelial	Adamts9
Pim3	0	1.69669702836525	0.78	0.462	0	Endothelial	Pim3
Plaur	0	1.69645085738302	0.561	0.314	0	Endothelial	Plaur
Slc9a3r2	0	1.687031432845	0.493	0.183	0	Endothelial	Slc9a3r2
Emcn	0	1.67076734770164	0.557	0.116	0	Endothelial	Emcn
Ppp1r2	0	1.66454911474195	0.842	0.666	0	Endothelial	Ppp1r2
Ablim1	0	1.65988740338168	0.771	0.374	0	Endothelial	Ablim1
Tie1	0	1.65330317305338	0.626	0.134	0	Endothelial	Tie1
Pkp4	0	1.65240756392186	0.653	0.215	0	Endothelial	Pkp4
Plpp1	0	1.64925721892273	0.657	0.284	0	Endothelial	Plpp1
Ndrg1	0	1.63209940602573	0.681	0.291	0	Endothelial	Ndrg1
Cd93	0	1.60258552986337	0.656	0.193	0	Endothelial	Cd93
Mylip	0	1.58003998486907	0.708	0.38	0	Endothelial	Mylip
Tcf15	0	1.56685362891126	0.555	0.165	0	Endothelial	Tcf15
Unc45b	0	1.55971053662549	0.615	0.156	0	Endothelial	Unc45b
Ramp2	0	1.55911539887604	0.71	0.39	0	Endothelial	Ramp2
Nus1	0	1.55645747481084	0.634	0.363	0	Endothelial	Nus1
Rnf125	0	1.55216150314077	0.611	0.275	0	Endothelial	Rnf125
Slfn5	0	1.53051089686133	0.811	0.549	0	Endothelial	Slfn5
Btnl9	0	1.52926615015036	0.377	0.106	0	Endothelial	Btnl9
Inhbb	0	1.52473717296934	0.465	0.157	0	Endothelial	Inhbb
Ecscr	0	1.51751600948087	0.604	0.151	0	Endothelial	Ecscr
Itga6	0	1.51503109429169	0.604	0.172	0	Endothelial	Itga6
Acer2	0	1.50111955460949	0.579	0.165	0	Endothelial	Acer2
Tspan7	0	1.4975349253855	0.625	0.194	0	Endothelial	Tspan7
Neu1	0	1.49751082774219	0.509	0.28	0	Endothelial	Neu1
Fam43a	0	1.49326015557188	0.602	0.218	0	Endothelial	Fam43a
Ednrb	0	1.49318447447954	0.604	0.183	0	Endothelial	Ednrb
Tgm2	0	1.47920709381225	0.751	0.429	0	Endothelial	Tgm2
Sptbn1	0	1.47878269444082	0.928	0.686	0	Endothelial	Sptbn1
Cav2	0	1.47195589391389	0.539	0.157	0	Endothelial	Cav2
Plk2	0	1.47173309196707	0.646	0.325	0	Endothelial	Plk2
Cdkn1a	0	1.46865783303122	0.896	0.752	0	Endothelial	Cdkn1a
Pdlim1	0	1.43112882211621	0.636	0.36	0	Endothelial	Pdlim1
Eng	0	1.40587404818041	0.74	0.442	0	Endothelial	Eng
Snrk	0	1.38147350865636	0.705	0.339	0	Endothelial	Snrk
C1qtnf9	0	1.37470676824375	0.378	0.079	0	Endothelial	C1qtnf9
Tspan13	0	1.36985358325142	0.54	0.204	0	Endothelial	Tspan13
Robo4	0	1.36914737813598	0.513	0.107	0	Endothelial	Robo4
Scarb1	0	1.36708210728302	0.482	0.133	0	Endothelial	Scarb1
Jam2	0	1.36246040737159	0.583	0.198	0	Endothelial	Jam2
Cxcl9	0	1.35634584677638	0.321	0.087	0	Endothelial	Cxcl9
Ier5l	0	1.3555065349792	0.648	0.419	0	Endothelial	Ier5l
Tshz2	0	1.35184025881228	0.614	0.263	0	Endothelial	Tshz2
F11r	0	1.34204177049582	0.6	0.177	0	Endothelial	F11r
Gimap6	0	1.33444836294811	0.688	0.238	0	Endothelial	Gimap6
Sox18	0	1.32649711779852	0.338	0.093	0	Endothelial	Sox18
Iigp1	0	1.31102193481883	0.741	0.505	0	Endothelial	Iigp1
Tsc22d1	0	1.30742914786669	0.675	0.342	0	Endothelial	Tsc22d1
Palmd	0	1.30620152513943	0.512	0.126	0	Endothelial	Palmd
Sema7a	0	1.30137808620457	0.508	0.127	0	Endothelial	Sema7a
Tm4sf1	0	1.29093941551621	0.632	0.409	0	Endothelial	Tm4sf1
Epas1	0	1.28694564222572	0.824	0.454	0	Endothelial	Epas1
Podxl	0	1.28431139602822	0.475	0.119	0	Endothelial	Podxl
Sema3f	0	1.28327135418312	0.468	0.115	0	Endothelial	Sema3f
4931406P16Rik	0	1.28274553241321	0.655	0.316	0	Endothelial	4931406P16Rik
Serinc3	0	1.28180730110277	0.898	0.789	0	Endothelial	Serinc3
Plxna2	0	1.28112194878891	0.567	0.199	0	Endothelial	Plxna2
Ramp3	0	1.27977123038188	0.38	0.086	0	Endothelial	Ramp3
Dab2ip	0	1.26909345433974	0.629	0.31	0	Endothelial	Dab2ip
Col4a2	0	1.26738340905681	0.816	0.531	0	Endothelial	Col4a2
Ercc1	0	1.25881236200447	0.521	0.186	0	Endothelial	Ercc1
Ushbp1	0	1.25543013974055	0.397	0.101	0	Endothelial	Ushbp1
Sult1a1	0	1.25443295976102	0.536	0.218	0	Endothelial	Sult1a1
Prkch	0	1.24877517177217	0.545	0.164	0	Endothelial	Prkch
Aqp7	0	1.2408682815381	0.253	0.058	0	Endothelial	Aqp7
Icam2	0	1.22334375672021	0.473	0.12	0	Endothelial	Icam2
Timp3	0	1.22313808105011	0.91	0.624	0	Endothelial	Timp3
Rflnb	0	1.22040173036906	0.432	0.181	0	Endothelial	Rflnb
Rhoc	0	1.21261758513058	0.753	0.578	0	Endothelial	Rhoc
Abcg2	0	1.20869677389635	0.537	0.199	0	Endothelial	Abcg2
Pcdh17	0	1.20699660464762	0.454	0.115	0	Endothelial	Pcdh17
Gpr146	0	1.20508187466543	0.507	0.213	0	Endothelial	Gpr146
Hopx	0	1.20383703889708	0.386	0.196	0	Endothelial	Hopx
Cdh13	0	1.20081636299271	0.48	0.116	0	Endothelial	Cdh13
Mcf2l	0	1.19433345868136	0.441	0.108	0	Endothelial	Mcf2l
Kank3	0	1.18980582667202	0.349	0.1	0	Endothelial	Kank3
Cd200	0	1.18065031263519	0.674	0.317	0	Endothelial	Cd200
Rasd1	0	1.17466183865467	0.494	0.219	0	Endothelial	Rasd1
Rsad2	0	1.17101258185713	0.555	0.311	0	Endothelial	Rsad2
Clec1a	0	1.16973777672399	0.396	0.098	0	Endothelial	Clec1a
Mxd4	0	1.16275042833274	0.684	0.443	0	Endothelial	Mxd4
Sik1	0	1.15956035527599	0.526	0.309	0	Endothelial	Sik1
Smad6	0	1.15296152013464	0.458	0.142	0	Endothelial	Smad6
Clic5	0	1.15001936809299	0.404	0.102	0	Endothelial	Clic5
Txnip	0	1.1493848540182	0.859	0.728	0	Endothelial	Txnip
Mgat4a	0	1.14151665570538	0.463	0.174	0	Endothelial	Mgat4a
Ctnna1	0	1.14144085742718	0.704	0.462	0	Endothelial	Ctnna1
Kitl	0	1.13998400502386	0.523	0.207	0	Endothelial	Kitl
Afdn	0	1.13850466324508	0.543	0.256	0	Endothelial	Afdn
Ctnnbip1	0	1.13824522972038	0.467	0.178	0	Endothelial	Ctnnbip1
Klf7	0	1.13717673126178	0.692	0.496	0	Endothelial	Klf7
Wt1	0	1.13670931179271	0.457	0.124	0	Endothelial	Wt1
Lpar6	0	1.13379026135457	0.363	0.144	0	Endothelial	Lpar6
Dock9	0	1.13101191640015	0.468	0.133	0	Endothelial	Dock9
Grrp1	0	1.13039035746969	0.4	0.09	0	Endothelial	Grrp1
Arap3	0	1.12808893198346	0.467	0.127	0	Endothelial	Arap3
Tanc1	0	1.12496086834402	0.518	0.188	0	Endothelial	Tanc1
Tns1	0	1.11809034172884	0.725	0.371	0	Endothelial	Tns1
Cdkn1c	0	1.11470263851119	0.475	0.266	0	Endothelial	Cdkn1c
Dgkh	0	1.11288963846802	0.517	0.244	0	Endothelial	Dgkh
Ddit4	0	1.11251542022144	0.605	0.382	0	Endothelial	Ddit4
Cavin1	0	1.11070097729674	0.554	0.328	0	Endothelial	Cavin1
Shank3	0	1.10705934288364	0.451	0.114	0	Endothelial	Shank3
Afap1l1	0	1.10338008411924	0.461	0.124	0	Endothelial	Afap1l1
Myct1	0	1.09985334266768	0.318	0.071	0	Endothelial	Myct1
Ccny	0	1.09574363053552	0.601	0.349	0	Endothelial	Ccny
Thrsp	0	1.09409875082195	0.299	0.066	0	Endothelial	Thrsp
Col4a1	0	1.09272894529588	0.888	0.638	0	Endothelial	Col4a1
Ppp2r5a	0	1.09154146848237	0.615	0.382	0	Endothelial	Ppp2r5a
Tcf4	0	1.07446726762632	0.841	0.668	0	Endothelial	Tcf4
Fzd4	0	1.06890957268723	0.589	0.313	0	Endothelial	Fzd4
Rac1	0	1.06860328360986	0.805	0.74	0	Endothelial	Rac1
Adam15	0	1.05893416965189	0.555	0.314	0	Endothelial	Adam15
Ifit2	0	1.0477005090995	0.43	0.229	0	Endothelial	Ifit2
Fli1	0	1.04155178170967	0.533	0.24	0	Endothelial	Fli1
Dhrs3	0	1.04114568929986	0.512	0.244	0	Endothelial	Dhrs3
Entpd1	0	1.03875888110287	0.412	0.186	0	Endothelial	Entpd1
Ets2	0	1.03819523491781	0.692	0.451	0	Endothelial	Ets2
Adh1	0	1.03579471167152	0.319	0.076	0	Endothelial	Adh1
Arhgap31	0	1.03354512006149	0.545	0.264	0	Endothelial	Arhgap31
Pttg1ip	0	1.03321158204537	0.68	0.534	0	Endothelial	Pttg1ip
Tmem88	0	1.03066510489857	0.553	0.305	0	Endothelial	Tmem88
Ccdc85a	0	1.03052742634085	0.369	0.064	0	Endothelial	Ccdc85a
Itga1	0	1.02478115075591	0.64	0.325	0	Endothelial	Itga1
Hdc	0	1.02373474063934	0.423	0.14	0	Endothelial	Hdc
Gbp4	0	1.0130472832352	0.36	0.123	0	Endothelial	Gbp4
Bmp4	0	1.01210946382102	0.389	0.265	0	Endothelial	Bmp4
Mmrn2	0	1.0114865162679	0.446	0.125	0	Endothelial	Mmrn2
Maff	0	1.01120710142403	0.486	0.324	0	Endothelial	Maff
Efnb1	0	1.00906896575979	0.373	0.131	0	Endothelial	Efnb1
Cnn3	0	1.00833278718914	0.681	0.47	0	Endothelial	Cnn3
Ly6a	0	1.00577176488388	0.907	0.647	0	Endothelial	Ly6a
Sgms1	0	1.00566269911917	0.544	0.269	0	Endothelial	Sgms1
Gngt2	0	1.00459977372412	0.543	0.203	0	Endothelial	Gngt2
Spry4	0	1.00161907672157	0.425	0.213	0	Endothelial	Spry4
9930111J21Rik2	0	1.00137542467109	0.468	0.298	0	Endothelial	9930111J21Rik2
Ucp2	0	0.994050701353966	0.77	0.469	0	Endothelial	Ucp2
Slc6a6	0	0.987826234540681	0.393	0.381	0	Endothelial	Slc6a6
Aplp2	0	0.98632224605466	0.797	0.672	0	Endothelial	Aplp2
Cyp4b1	0	0.983834732723338	0.312	0.079	0	Endothelial	Cyp4b1
Pomp	0	0.983325248250148	0.669	0.61	0	Endothelial	Pomp
Fas	0	0.981748418515289	0.591	0.377	0	Endothelial	Fas
Ybx1	0	0.979442250462986	0.912	0.849	0	Endothelial	Ybx1
Rapgef5	0	0.979277708854965	0.485	0.185	0	Endothelial	Rapgef5
Myo10	0	0.975438594784055	0.401	0.147	0	Endothelial	Myo10
Wars	0	0.974561542605612	0.422	0.211	0	Endothelial	Wars
Fkbp1a	0	0.974337055544477	0.716	0.57	0	Endothelial	Fkbp1a
H2-Q4	0	0.973111142520367	0.781	0.646	0	Endothelial	H2-Q4
Sh2d3c	0	0.971509419868422	0.417	0.117	0	Endothelial	Sh2d3c
Pnpla2	0	0.970811715043852	0.647	0.441	0	Endothelial	Pnpla2
Ccdc85b	0	0.969523181074079	0.506	0.341	0	Endothelial	Ccdc85b
Gata2	0	0.961723997929244	0.369	0.091	0	Endothelial	Gata2
Fmo1	0	0.961619938986149	0.384	0.167	0	Endothelial	Fmo1
Pakap.2	0	0.960899972389868	0.499	0.257	0	Endothelial	Pakap.2
Ehd2	0	0.960103731134985	0.404	0.225	0	Endothelial	Ehd2
Ppfibp1	0	0.958910698441199	0.504	0.252	0	Endothelial	Ppfibp1
Asap1	0	0.95861686945085	0.517	0.304	0	Endothelial	Asap1
Gng11	0	0.955465477852866	0.545	0.325	0	Endothelial	Gng11
Apbb2	0	0.944821424394678	0.465	0.174	0	Endothelial	Apbb2
Rab11a	0	0.940676165276004	0.601	0.397	0	Endothelial	Rab11a
Fermt2	0	0.93645294772491	0.725	0.477	0	Endothelial	Fermt2
Ptprg	0	0.928131041843861	0.482	0.216	0	Endothelial	Ptprg
Qsox1	0	0.92618313111183	0.509	0.311	0	Endothelial	Qsox1
Fnbp1l	0	0.925443381363712	0.422	0.168	0	Endothelial	Fnbp1l
Sptlc2	0	0.924930887705194	0.464	0.248	0	Endothelial	Sptlc2
Rassf9	0	0.92374080635629	0.272	0.059	0	Endothelial	Rassf9
Clec14a	0	0.917384436028568	0.362	0.1	0	Endothelial	Clec14a
Lmo7	0	0.916066063293626	0.367	0.096	0	Endothelial	Lmo7
Wwtr1	0	0.906943635334689	0.589	0.37	0	Endothelial	Wwtr1
Calm1	0	0.904384098418171	0.869	0.794	0	Endothelial	Calm1
Myl2	0	0.903565654253458	0.647	0.357	0	Endothelial	Myl2
Galnt18	0	0.903184429661988	0.378	0.101	0	Endothelial	Galnt18
Klf2	0	0.899529795362525	0.78	0.708	0	Endothelial	Klf2
Sema4c	0	0.89914800259688	0.484	0.304	0	Endothelial	Sema4c
Epb41	0	0.897651536113368	0.487	0.235	0	Endothelial	Epb41
Arhgap29	0	0.895081289474715	0.477	0.234	0	Endothelial	Arhgap29
Efnb2	0	0.894003394958011	0.397	0.13	0	Endothelial	Efnb2
Xiap	0	0.889957084143194	0.555	0.38	0	Endothelial	Xiap
Pgm2	0	0.884687552935279	0.39	0.17	0	Endothelial	Pgm2
Actn1	0	0.884641194194736	0.402	0.174	0	Endothelial	Actn1
Uaca	0	0.884221319187719	0.383	0.159	0	Endothelial	Uaca
Pparg	0	0.881461276675456	0.364	0.098	0	Endothelial	Pparg
Pdgfb	0	0.865382361920256	0.301	0.107	0	Endothelial	Pdgfb
Tjp1	0	0.86380484965939	0.427	0.209	0	Endothelial	Tjp1
Lipe	0	0.863425368126853	0.332	0.133	0	Endothelial	Lipe
Luzp1	0	0.86179320815361	0.653	0.474	0	Endothelial	Luzp1
Erg	0	0.86042357954256	0.346	0.089	0	Endothelial	Erg
Fry	0	0.860301368856623	0.406	0.156	0	Endothelial	Fry
Cyth1	0	0.854058194423102	0.445	0.212	0	Endothelial	Cyth1
Gja1	0	0.852895454197117	0.545	0.334	0	Endothelial	Gja1
Car8	0	0.851569903080035	0.31	0.088	0	Endothelial	Car8
Auts2	0	0.847568071127348	0.425	0.243	0	Endothelial	Auts2
Psen2	0	0.847212630918164	0.399	0.279	0	Endothelial	Psen2
Jup	0	0.845953252312894	0.41	0.211	0	Endothelial	Jup
Lrrc8a	0	0.845777560684809	0.637	0.457	0	Endothelial	Lrrc8a
Mustn1	0	0.843729525669749	0.475	0.192	0	Endothelial	Mustn1
Notch1	0	0.84060840982064	0.533	0.299	0	Endothelial	Notch1
Qk	0	0.839691774924026	0.788	0.696	0	Endothelial	Qk
Sptan1	0	0.839287013327801	0.647	0.522	0	Endothelial	Sptan1
Galnt15	0	0.83579204451832	0.493	0.293	0	Endothelial	Galnt15
Gnai2	0	0.833400206696464	0.858	0.793	0	Endothelial	Gnai2
Eva1a	0	0.831944875397212	0.331	0.079	0	Endothelial	Eva1a
Yes1	0	0.831098044708173	0.351	0.123	0	Endothelial	Yes1
Plpp6	0	0.827873977736761	0.304	0.085	0	Endothelial	Plpp6
Crim1	0	0.82770199768101	0.482	0.247	0	Endothelial	Crim1
Rab5c	0	0.827609633423159	0.653	0.549	0	Endothelial	Rab5c
Nek7	0	0.822556751305495	0.528	0.401	0	Endothelial	Nek7
Slc1a1	0	0.822302406879874	0.25	0.042	0	Endothelial	Slc1a1
Triobp	0	0.821643762558581	0.46	0.235	0	Endothelial	Triobp
Rhob	0	0.820880872222518	0.735	0.616	0	Endothelial	Rhob
Git1	0	0.820121176861061	0.432	0.208	0	Endothelial	Git1
Dennd3	0	0.818956148815391	0.333	0.102	0	Endothelial	Dennd3
Nos3	0	0.818188919572246	0.335	0.092	0	Endothelial	Nos3
Tpm3	0	0.817524886419216	0.822	0.76	0	Endothelial	Tpm3
Pdzd2	0	0.81504692380014	0.53	0.362	0	Endothelial	Pdzd2
Pfkfb3	0	0.812130211311713	0.46	0.305	0	Endothelial	Pfkfb3
Gbp7	0	0.810338802041996	0.485	0.357	0	Endothelial	Gbp7
Lrrc8c	0	0.809993547089389	0.462	0.238	0	Endothelial	Lrrc8c
Hpcal1	0	0.80911931754547	0.429	0.228	0	Endothelial	Hpcal1
S100a13	0	0.804181766921153	0.618	0.485	0	Endothelial	S100a13
Lnx1	0	0.801832711442909	0.307	0.061	0	Endothelial	Lnx1
Sh3pxd2a	0	0.80053313170715	0.377	0.203	0	Endothelial	Sh3pxd2a
Ly6e	0	0.7903293219056	0.869	0.759	0	Endothelial	Ly6e
Cemip2	0	0.783847915750308	0.389	0.206	0	Endothelial	Cemip2
Rasal2	0	0.78284173275284	0.38	0.168	0	Endothelial	Rasal2
Arhgef15	0	0.779156434997115	0.253	0.064	0	Endothelial	Arhgef15
Fabp5	0	0.776481590749514	0.597	0.389	0	Endothelial	Fabp5
Timeless	0	0.77595451731564	0.329	0.107	0	Endothelial	Timeless
Stx12	0	0.77587726844598	0.52	0.36	0	Endothelial	Stx12
Wwc2	0	0.773996898018243	0.512	0.342	0	Endothelial	Wwc2
Pitpnc1	0	0.772652161177681	0.444	0.242	0	Endothelial	Pitpnc1
Tnfrsf10b	0	0.771211603715961	0.288	0.06	0	Endothelial	Tnfrsf10b
Abcb1a	0	0.766930505689507	0.317	0.097	0	Endothelial	Abcb1a
Rapgef3	0	0.766701186686992	0.291	0.086	0	Endothelial	Rapgef3
Ets1	0	0.766578101490321	0.578	0.341	0	Endothelial	Ets1
Adgrl2	0	0.766367738543724	0.35	0.123	0	Endothelial	Adgrl2
Litaf	0	0.764868521936218	0.606	0.563	0	Endothelial	Litaf
Dock1	0	0.761612844665179	0.395	0.211	0	Endothelial	Dock1
Itpkb	0	0.758417001317184	0.467	0.314	0	Endothelial	Itpkb
Nrarp	0	0.757398574106852	0.349	0.13	0	Endothelial	Nrarp
Sema6a	0	0.756869180274243	0.273	0.089	0	Endothelial	Sema6a
B4galt4	0	0.754754238847048	0.304	0.08	0	Endothelial	B4galt4
Map3k6	0	0.753547628426665	0.44	0.297	0	Endothelial	Map3k6
Kctd12b	0	0.749734996375431	0.297	0.126	0	Endothelial	Kctd12b
Plscr2	0	0.749479402584183	0.298	0.109	0	Endothelial	Plscr2
S100a16	0	0.748079806968357	0.47	0.316	0	Endothelial	S100a16
Pcdh1	0	0.747410579697342	0.349	0.123	0	Endothelial	Pcdh1
Bst2	0	0.746443110347454	0.724	0.627	0	Endothelial	Bst2
Clic4	0	0.745273463001942	0.789	0.666	0	Endothelial	Clic4
Ctnnb1	0	0.74507167027211	0.607	0.529	0	Endothelial	Ctnnb1
Prex2	0	0.74477324302853	0.455	0.277	0	Endothelial	Prex2
Plekhg1	0	0.743783881759117	0.317	0.092	0	Endothelial	Plekhg1
Rin3	0	0.743690197817367	0.381	0.169	0	Endothelial	Rin3
Bvht	0	0.740660642747806	0.326	0.118	0	Endothelial	Bvht
Ralb	0	0.738033537848139	0.43	0.267	0	Endothelial	Ralb
Spns2	0	0.735795329029279	0.297	0.085	0	Endothelial	Spns2
Nrp2	0	0.734877295221775	0.387	0.202	0	Endothelial	Nrp2
Sh3glb1	0	0.734852572856452	0.837	0.792	0	Endothelial	Sh3glb1
Lgals9	0	0.733183195742674	0.549	0.427	0	Endothelial	Lgals9
Cltb	0	0.732582388630187	0.626	0.483	0	Endothelial	Cltb
Dennd5b	0	0.730081484093279	0.391	0.2	0	Endothelial	Dennd5b
Jdp2	0	0.729625628317976	0.434	0.29	0	Endothelial	Jdp2
Ubc	0	0.728871153624619	0.933	0.922	0	Endothelial	Ubc
Smad1	0	0.727905135774104	0.485	0.341	0	Endothelial	Smad1
Irf7	0	0.726227345679635	0.651	0.515	0	Endothelial	Irf7
Dusp3	0	0.726100144931378	0.395	0.28	0	Endothelial	Dusp3
Wasf2	0	0.723071637940812	0.685	0.6	0	Endothelial	Wasf2
Thbd	0	0.72223980013358	0.415	0.227	0	Endothelial	Thbd
Hspb1	0	0.721706340282302	0.747	0.537	0	Endothelial	Hspb1
Dll4	0	0.720310432426057	0.264	0.086	0	Endothelial	Dll4
Ankrd13a	0	0.717973826807971	0.413	0.233	0	Endothelial	Ankrd13a
Mapk3	0	0.717253311011698	0.414	0.286	0	Endothelial	Mapk3
Klf3	0	0.716897109870252	0.648	0.519	0	Endothelial	Klf3
Anp32a	0	0.716021830171366	0.459	0.409	0	Endothelial	Anp32a
Notch4	0	0.715686400867777	0.286	0.077	0	Endothelial	Notch4
Mrtfb	0	0.715539660595587	0.32	0.125	0	Endothelial	Mrtfb
H2-Q6	0	0.715490773730102	0.523	0.318	0	Endothelial	H2-Q6
Egln1	0	0.714363753209652	0.441	0.328	0	Endothelial	Egln1
Srsf5	0	0.714260583416133	0.844	0.833	0	Endothelial	Srsf5
Tmem140	0	0.711550636457979	0.412	0.277	0	Endothelial	Tmem140
Gopc	0	0.709625598081062	0.373	0.189	0	Endothelial	Gopc
Elk3	0	0.709237609520582	0.298	0.16	0	Endothelial	Elk3
Kctd17	0	0.708153486030424	0.362	0.185	0	Endothelial	Kctd17
Sox7	0	0.706754125437448	0.294	0.093	0	Endothelial	Sox7
Vapa	0	0.705960999740186	0.65	0.616	0	Endothelial	Vapa
Fam117b	0	0.702055248242697	0.404	0.267	0	Endothelial	Fam117b
Tmsb4x	0	0.700979176161218	0.982	0.946	0	Endothelial	Tmsb4x
Picalm	0	0.700558149157989	0.734	0.655	0	Endothelial	Picalm
Map2k3	0	0.700551221068484	0.483	0.395	0	Endothelial	Map2k3
Rapgef1	0	0.696941534138401	0.397	0.24	0	Endothelial	Rapgef1
Bmp6	0	0.695053569222644	0.285	0.106	0	Endothelial	Bmp6
Tubb4b	0	0.693926027630196	0.635	0.549	0	Endothelial	Tubb4b
Fscn1	0	0.693863427513318	0.35	0.134	0	Endothelial	Fscn1
Ndufc2	0	0.692614946170476	0.638	0.529	0	Endothelial	Ndufc2
Tnfaip1	0	0.692576033086442	0.408	0.223	0	Endothelial	Tnfaip1
Sema6b	0	0.690296173575987	0.289	0.119	0	Endothelial	Sema6b
Pola2	0	0.68910684308695	0.307	0.119	0	Endothelial	Pola2
Sh3bp5	0	0.687873050401996	0.483	0.355	0	Endothelial	Sh3bp5
Rgl1	0	0.686404838685668	0.413	0.238	0	Endothelial	Rgl1
Cracr2b	0	0.685847274673025	0.271	0.091	0	Endothelial	Cracr2b
Hrct1	0	0.677961490383096	0.352	0.146	0	Endothelial	Hrct1
Irak2	0	0.677034444296943	0.369	0.191	0	Endothelial	Irak2
Cmtm8	0	0.676119514654728	0.263	0.06	0	Endothelial	Cmtm8
Pxdc1	0	0.675413093197206	0.404	0.238	0	Endothelial	Pxdc1
Gm26532	0	0.674431527616645	0.551	0.507	0	Endothelial	Gm26532
Gbp9	0	0.673868247000926	0.319	0.156	0	Endothelial	Gbp9
Arl4d	0	0.673526500613151	0.327	0.17	0	Endothelial	Arl4d
Fgd5	0	0.673459711781067	0.268	0.085	0	Endothelial	Fgd5
Macf1	0	0.671327633477798	0.556	0.447	0	Endothelial	Macf1
Adamts1	0	0.668514719994844	0.661	0.52	0	Endothelial	Adamts1
Anxa3	0	0.667923904331626	0.421	0.278	0	Endothelial	Anxa3
Jag2	0	0.667820490705604	0.258	0.069	0	Endothelial	Jag2
Ephb4	0	0.66746815692948	0.27	0.087	0	Endothelial	Ephb4
Nxn	0	0.66504883351434	0.345	0.177	0	Endothelial	Nxn
Taf7	0	0.664633289115282	0.451	0.314	0	Endothelial	Taf7
Cdc42ep4	0	0.663672620325732	0.369	0.171	0	Endothelial	Cdc42ep4
Psmb8	0	0.663316141352934	0.63	0.532	0	Endothelial	Psmb8
Nostrin	0	0.661820073848458	0.302	0.111	0	Endothelial	Nostrin
Klf6	0	0.659130060189485	0.697	0.624	0	Endothelial	Klf6
Nova2	0	0.658348281774626	0.256	0.059	0	Endothelial	Nova2
Vamp3	0	0.656416737273209	0.419	0.263	0	Endothelial	Vamp3
Cenpb	0	0.655452493840356	0.548	0.465	0	Endothelial	Cenpb
Trim25	0	0.655158899255072	0.447	0.338	0	Endothelial	Trim25
2900026A02Rik	0	0.654203260777056	0.296	0.117	0	Endothelial	2900026A02Rik
Tap2	0	0.652443401617719	0.481	0.355	0	Endothelial	Tap2
Lipa	0	0.651830103180578	0.429	0.304	0	Endothelial	Lipa
Clec2d	0	0.651196993392649	0.584	0.523	0	Endothelial	Clec2d
Adcy4	0	0.645311406125374	0.259	0.086	0	Endothelial	Adcy4
Xbp1	0	0.644215286888454	0.531	0.498	0	Endothelial	Xbp1
Myadm	0	0.643126151969018	0.559	0.421	0	Endothelial	Myadm
Ptprm	0	0.642949664822153	0.328	0.142	0	Endothelial	Ptprm
Sbds	0	0.640377742181514	0.601	0.527	0	Endothelial	Sbds
Kcna5	0	0.639586574191969	0.28	0.076	0	Endothelial	Kcna5
Cdc42ep2	0	0.638425960499189	0.349	0.178	0	Endothelial	Cdc42ep2
Reep3	0	0.635989950944233	0.614	0.535	0	Endothelial	Reep3
Jcad	0	0.6357825382027	0.288	0.145	0	Endothelial	Jcad
Myl3	0	0.633477300076586	0.47	0.238	0	Endothelial	Myl3
Cd151	0	0.633236642626953	0.414	0.252	0	Endothelial	Cd151
Mbd2	0	0.633089969437946	0.628	0.55	0	Endothelial	Mbd2
Ttll7	0	0.631254091376382	0.319	0.118	0	Endothelial	Ttll7
Gbp3	0	0.629931410024572	0.482	0.356	0	Endothelial	Gbp3
Cd59a	0	0.629566506921962	0.322	0.111	0	Endothelial	Cd59a
Caskin2	0	0.627378594957143	0.274	0.092	0	Endothelial	Caskin2
Tek	0	0.624298279031627	0.323	0.176	0	Endothelial	Tek
Ier5	0	0.621515531579464	0.673	0.639	0	Endothelial	Ier5
Znrf1	0	0.617888997823923	0.503	0.383	0	Endothelial	Znrf1
Ripor1	0	0.614913803475452	0.317	0.166	0	Endothelial	Ripor1
Xaf1	0	0.611377250908313	0.529	0.428	0	Endothelial	Xaf1
Selenok	0	0.611191093368559	0.778	0.761	0	Endothelial	Selenok
Cds2	0	0.610569981686867	0.412	0.259	0	Endothelial	Cds2
Hip1	0	0.610488873081642	0.353	0.198	0	Endothelial	Hip1
Gimap5	0	0.604495049373789	0.345	0.128	0	Endothelial	Gimap5
Pxn	0	0.603696168117903	0.435	0.315	0	Endothelial	Pxn
Klhl2	0	0.603181356909577	0.335	0.19	0	Endothelial	Klhl2
Grasp	0	0.603105117046046	0.368	0.238	0	Endothelial	Grasp
Parvb	0	0.602737764296969	0.306	0.123	0	Endothelial	Parvb
Myl12a	0	0.598590422491023	0.777	0.724	0	Endothelial	Myl12a
Tecpr1	0	0.598539136264481	0.314	0.162	0	Endothelial	Tecpr1
Ifitm3	0	0.596593837723793	0.963	0.912	0	Endothelial	Ifitm3
Mospd1	0	0.595427688116057	0.351	0.204	0	Endothelial	Mospd1
Naa20	0	0.594614430626159	0.409	0.344	0	Endothelial	Naa20
Tmod3	0	0.59225026663486	0.589	0.494	0	Endothelial	Tmod3
Sertad1	0	0.590817790044451	0.582	0.58	0	Endothelial	Sertad1
Nfkbia	0	0.590593333856317	0.852	0.833	0	Endothelial	Nfkbia
St3gal1	0	0.587336622955576	0.377	0.253	0	Endothelial	St3gal1
Rtl8a	0	0.58622311942856	0.331	0.217	0	Endothelial	Rtl8a
Hipk1	0	0.584949218689305	0.542	0.468	0	Endothelial	Hipk1
Actn4	0	0.581749862603727	0.532	0.409	0	Endothelial	Actn4
Gnb1	0	0.580769504934245	0.676	0.629	0	Endothelial	Gnb1
Cep85l	0	0.579902403187392	0.327	0.192	0	Endothelial	Cep85l
Rras	0	0.576997800946727	0.539	0.433	0	Endothelial	Rras
App	0	0.576783601050843	0.814	0.739	0	Endothelial	App
Ptbp3	0	0.574135059865964	0.632	0.565	0	Endothelial	Ptbp3
Tob1	0	0.57295453839805	0.534	0.48	0	Endothelial	Tob1
AA467197	0	0.567962449360242	0.322	0.141	0	Endothelial	AA467197
Adipor1	0	0.566131749949083	0.549	0.455	0	Endothelial	Adipor1
Cdc42bpb	0	0.562563790607812	0.366	0.243	0	Endothelial	Cdc42bpb
Tpm4	0	0.554513428032822	0.673	0.625	0	Endothelial	Tpm4
Myh9	0	0.552873670252366	0.599	0.494	0	Endothelial	Myh9
Nck1	0	0.5527637442408	0.371	0.265	0	Endothelial	Nck1
Rai14	0	0.550129371158517	0.271	0.128	0	Endothelial	Rai14
Chmp5	0	0.5499204622489	0.463	0.361	0	Endothelial	Chmp5
Gimap4	0	0.543878825482718	0.25	0.094	0	Endothelial	Gimap4
Eif1	0	0.540588587415909	0.947	0.957	0	Endothelial	Eif1
Tspan9	0	0.5400366358702	0.27	0.106	0	Endothelial	Tspan9
Pitpnm2	0	0.53509849534698	0.254	0.091	0	Endothelial	Pitpnm2
Smagp	0	0.533338163185787	0.339	0.159	0	Endothelial	Smagp
Myl12b	0	0.533203038505524	0.619	0.567	0	Endothelial	Myl12b
Bcar1	0	0.527113000244138	0.278	0.138	0	Endothelial	Bcar1
Gfod1	0	0.525783860873028	0.251	0.107	0	Endothelial	Gfod1
Tut7	0	0.52571853063644	0.564	0.517	0	Endothelial	Tut7
Arpc3	0	0.52276213168298	0.784	0.755	0	Endothelial	Arpc3
Cmip	0	0.522503517877349	0.407	0.333	0	Endothelial	Cmip
Arglu1	0	0.519414143651802	0.548	0.494	0	Endothelial	Arglu1
Dnajb9	0	0.519006283086823	0.508	0.481	0	Endothelial	Dnajb9
Sec62	0	0.517449302212448	0.651	0.62	0	Endothelial	Sec62
Ndufa8	0	0.508626365234693	0.52	0.496	0	Endothelial	Ndufa8
Tspan15	0	0.507933822202927	0.28	0.104	0	Endothelial	Tspan15
Sypl	0	0.504412017752865	0.469	0.397	0	Endothelial	Sypl
Spag9	0	0.503771952884836	0.567	0.534	0	Endothelial	Spag9
Elf1	0	0.500523428384703	0.552	0.499	0	Endothelial	Elf1
Plscr1	1.23516411460312e-322	0.954476922649044	0.424	0.281	3.86025840736912e-318	Endothelial	Plscr1
Tubb2a	7.0157321709457e-322	0.592196961396123	0.503	0.419	2.19262677538566e-317	Endothelial	Tubb2a
Ahnak	1.56618809731675e-321	0.550487430594448	0.786	0.695	4.89480766054404e-317	Endothelial	Ahnak
Bnip3	3.71043300026776e-321	0.558806107098356	0.322	0.18	1.15962162557368e-316	Endothelial	Bnip3
Adipor2	2.38929158197535e-318	0.561484560364201	0.368	0.261	7.46725298114757e-314	Endothelial	Adipor2
Nrp1	2.7536501738139e-318	0.711896933805976	0.469	0.371	8.60598288822057e-314	Endothelial	Nrp1
Fez2	7.49903212636407e-318	0.55306984064015	0.344	0.222	2.34367251045256e-313	Endothelial	Fez2
Fbxw2	1.06295419682578e-314	0.505215842829115	0.43	0.346	3.3220507513396e-310	Endothelial	Fbxw2
Ceacam1	5.57371387490009e-313	0.508183851295148	0.281	0.122	1.74195279732253e-308	Endothelial	Ceacam1
Dlc1	1.11305002303992e-307	0.538044060557405	0.521	0.363	3.47861523700665e-303	Endothelial	Dlc1
Slc10a6	5.02495514403232e-307	0.569704986415289	0.391	0.289	1.57044923116442e-302	Endothelial	Slc10a6
Slc25a25	8.04262028134804e-303	0.583125608246929	0.342	0.21	2.5135601165297e-298	Endothelial	Slc25a25
Bcl2l1	6.40042407210384e-301	0.557952020276732	0.371	0.247	2.00032453525461e-296	Endothelial	Bcl2l1
Fam168a	9.98656403738816e-298	0.525445505786709	0.326	0.218	3.12110085860492e-293	Endothelial	Fam168a
Fryl	2.2970876734962e-294	0.584281276945343	0.356	0.219	7.17908810597766e-290	Endothelial	Fryl
Septin4	3.25118414685962e-280	0.580814563125563	0.317	0.162	1.01609258141804e-275	Endothelial	Septin4
Lrg1	1.63640211931045e-277	0.687695529845901	0.309	0.153	5.11424754348095e-273	Endothelial	Lrg1
Acox1	7.42848681597165e-276	0.546152344202864	0.305	0.189	2.32162498459562e-271	Endothelial	Acox1
Tmem245	6.18647685956453e-269	0.608250237226817	0.302	0.197	1.9334596129197e-264	Endothelial	Tmem245
Ifitm2	3.95685182908689e-265	0.54388324800333	0.904	0.867	1.23663490214453e-260	Endothelial	Ifitm2
Cyp2d22	1.28575224299547e-262	0.50801754118959	0.326	0.193	4.01836148503375e-258	Endothelial	Cyp2d22
Cdc42bpa	6.28152304911842e-261	0.522592940629188	0.371	0.253	1.96316439854098e-256	Endothelial	Cdc42bpa
Dusp6	1.1727322363246e-259	0.516646158048442	0.305	0.186	3.66514005818528e-255	Endothelial	Dusp6
Utrn	1.11849741134663e-254	0.526414380846764	0.422	0.267	3.49563995968163e-250	Endothelial	Utrn
Mast4	1.74854310818036e-252	0.542636482361466	0.546	0.426	5.46472177599607e-248	Endothelial	Mast4
Isg15	1.81263424580838e-250	0.656931444157553	0.586	0.522	5.66502580842492e-246	Endothelial	Isg15
Ptp4a3	8.61648535010358e-249	0.538703998086708	0.403	0.265	2.69291016646787e-244	Endothelial	Ptp4a3
Socs1	1.36435201415681e-244	0.535533862502393	0.464	0.414	4.26400934984428e-240	Endothelial	Socs1
Hspa1a	4.77620281429538e-233	0.630676137083859	0.491	0.429	1.49270666555173e-228	Endothelial	Hspa1a
Igtp	9.7804211449063e-225	0.555071125785423	0.386	0.293	3.05667502041757e-220	Endothelial	Igtp
Ece1	8.07531644293338e-209	0.551751947833482	0.553	0.455	2.52377864790997e-204	Endothelial	Ece1
Noct	2.65438578194653e-196	0.556539121862011	0.25	0.156	8.29575188431749e-192	Endothelial	Noct
Crip2	7.87778722872423e-187	0.505001143221929	0.566	0.453	2.46204484259318e-182	Endothelial	Crip2
Gm12216	2.26786001726068e-166	0.574309622040159	0.332	0.267	7.08774291194479e-162	Endothelial	Gm12216
Hbegf	1.20381852059958e-140	0.534699172011369	0.405	0.307	3.76229402242987e-136	Endothelial	Hbegf
Igfbp3	7.0767987748869e-140	0.654217324331461	0.273	0.172	2.2117119211154e-135	Endothelial	Igfbp3
Ccn1	8.16636135816147e-123	0.506165380718115	0.376	0.304	2.5522329152662e-118	Endothelial	Ccn1
Hbb-bs	1.87257387616956e-110	2.47051885286484	0.412	0.417	5.85235513519272e-106	Endothelial	Hbb-bs
Plat	4.44221671196553e-84	0.556231929267581	0.303	0.26	1.38832598899059e-79	Endothelial	Plat
Gsn	0	6.68224419105352	0.966	0.255	0	Fibroblast	Gsn
Dcn	0	6.27169873644141	0.99	0.205	0	Fibroblast	Dcn
Ptx3	0	4.5023971368739	0.571	0.03	0	Fibroblast	Ptx3
C3	0	4.25542126660412	0.792	0.058	0	Fibroblast	C3
Mgp	0	4.1164349369688	0.929	0.178	0	Fibroblast	Mgp
Bgn	0	4.07540343453224	0.947	0.115	0	Fibroblast	Bgn
Serping1	0	3.9778956274219	0.936	0.07	0	Fibroblast	Serping1
Prg4	0	3.94421178648394	0.569	0.112	0	Fibroblast	Prg4
Serpina3n	0	3.92094116853685	0.804	0.066	0	Fibroblast	Serpina3n
Pi16	0	3.7366851515552	0.686	0.047	0	Fibroblast	Pi16
Cfh	0	3.6395701595363	0.946	0.111	0	Fibroblast	Cfh
Col1a2	0	3.55371856223635	0.893	0.044	0	Fibroblast	Col1a2
Fbln1	0	3.55050073982931	0.871	0.019	0	Fibroblast	Fbln1
Ccdc80	0	3.43290294001735	0.889	0.123	0	Fibroblast	Ccdc80
Mfap5	0	3.32923863619017	0.769	0.032	0	Fibroblast	Mfap5
Dpt	0	3.31771557921397	0.868	0.032	0	Fibroblast	Dpt
Gpx3	0	3.28413820016155	0.833	0.049	0	Fibroblast	Gpx3
Lrp1	0	3.2244157377194	0.906	0.069	0	Fibroblast	Lrp1
Dpep1	0	3.18761541415628	0.775	0.014	0	Fibroblast	Dpep1
Lum	0	3.17334622491829	0.84	0.017	0	Fibroblast	Lum
Ccl2	0	3.16877223822779	0.38	0.136	0	Fibroblast	Ccl2
Igfbp4	0	3.13708736104908	0.9	0.116	0	Fibroblast	Igfbp4
Smoc2	0	3.10037403077915	0.76	0.016	0	Fibroblast	Smoc2
Col3a1	0	3.06323316540833	0.749	0.029	0	Fibroblast	Col3a1
Mmp2	0	3.03512817286766	0.839	0.019	0	Fibroblast	Mmp2
Fstl1	0	2.96883394808878	0.86	0.121	0	Fibroblast	Fstl1
Col1a1	0	2.9377616292298	0.794	0.016	0	Fibroblast	Col1a1
Tnxb	0	2.90657982862458	0.795	0.02	0	Fibroblast	Tnxb
Htra3	0	2.8959384361446	0.734	0.011	0	Fibroblast	Htra3
Timp2	0	2.8687380870867	0.87	0.106	0	Fibroblast	Timp2
Clec3b	0	2.7952140695845	0.711	0.01	0	Fibroblast	Clec3b
Cxcl14	0	2.78901749490735	0.298	0.015	0	Fibroblast	Cxcl14
Serpinf1	0	2.76907286711113	0.804	0.016	0	Fibroblast	Serpinf1
Rnase4	0	2.76655876927276	0.861	0.051	0	Fibroblast	Rnase4
Ccl7	0	2.7488142009469	0.36	0.037	0	Fibroblast	Ccl7
Igfbp6	0	2.6970124236935	0.612	0.034	0	Fibroblast	Igfbp6
Meg3	0	2.6931689641924	0.727	0.024	0	Fibroblast	Meg3
Timp1	0	2.57887532754071	0.589	0.037	0	Fibroblast	Timp1
Gfpt2	0	2.57534129115059	0.763	0.034	0	Fibroblast	Gfpt2
Ccl19	0	2.57400110901169	0.52	0.017	0	Fibroblast	Ccl19
Crispld2	0	2.53385140254208	0.77	0.026	0	Fibroblast	Crispld2
Cygb	0	2.50433886324321	0.759	0.056	0	Fibroblast	Cygb
Cd302	0	2.49956198388696	0.88	0.179	0	Fibroblast	Cd302
Rarres2	0	2.49549564562715	0.817	0.06	0	Fibroblast	Rarres2
Ifi27l2a	0	2.46833632004292	0.838	0.222	0	Fibroblast	Ifi27l2a
Ogn	0	2.45810631507753	0.661	0.012	0	Fibroblast	Ogn
Mfap4	0	2.45718353862173	0.394	0.006	0	Fibroblast	Mfap4
Pcolce	0	2.43691061810926	0.801	0.072	0	Fibroblast	Pcolce
Adamts5	0	2.42759016490802	0.711	0.128	0	Fibroblast	Adamts5
Pcsk6	0	2.42350653104983	0.659	0.012	0	Fibroblast	Pcsk6
Tnfaip6	0	2.41621489964431	0.605	0.026	0	Fibroblast	Tnfaip6
Uap1	0	2.36621383947078	0.749	0.253	0	Fibroblast	Uap1
Fbln2	0	2.35973557289458	0.824	0.263	0	Fibroblast	Fbln2
Cp	0	2.35389093098666	0.84	0.108	0	Fibroblast	Cp
Cxcl1	0	2.34195146415748	0.8	0.405	0	Fibroblast	Cxcl1
Pdgfra	0	2.30736984195662	0.767	0.031	0	Fibroblast	Pdgfra
Il6	0	2.29600273434525	0.479	0.168	0	Fibroblast	Il6
Ecm1	0	2.29469889305169	0.814	0.176	0	Fibroblast	Ecm1
Col6a1	0	2.28027487230684	0.766	0.027	0	Fibroblast	Col6a1
Axl	0	2.2703473331866	0.795	0.069	0	Fibroblast	Axl
Ifi205	0	2.25664783324527	0.611	0.025	0	Fibroblast	Ifi205
Vcan	0	2.23431103578022	0.697	0.017	0	Fibroblast	Vcan
Lama2	0	2.23315550776561	0.732	0.024	0	Fibroblast	Lama2
Cd63	0	2.21031145097784	0.907	0.28	0	Fibroblast	Cd63
Serpine2	0	2.19739157404258	0.72	0.045	0	Fibroblast	Serpine2
Ugdh	0	2.18967869809486	0.63	0.089	0	Fibroblast	Ugdh
Medag	0	2.18742634786996	0.711	0.015	0	Fibroblast	Medag
Loxl1	0	2.16058040648238	0.743	0.011	0	Fibroblast	Loxl1
Gsta3	0	2.1543974317103	0.591	0.012	0	Fibroblast	Gsta3
Pcolce2	0	2.13183770280511	0.602	0.007	0	Fibroblast	Pcolce2
Ptgis	0	2.12828173753751	0.751	0.015	0	Fibroblast	Ptgis
Bicc1	0	2.05803455514477	0.755	0.048	0	Fibroblast	Bicc1
C1ra	0	2.03650777782794	0.748	0.034	0	Fibroblast	C1ra
Hsd11b1	0	1.99951186163441	0.53	0.014	0	Fibroblast	Hsd11b1
Lhfp	0	1.99286065568808	0.788	0.061	0	Fibroblast	Lhfp
Islr	0	1.98761556431681	0.63	0.012	0	Fibroblast	Islr
Cyp1b1	0	1.96073180475932	0.616	0.012	0	Fibroblast	Cyp1b1
S100a6	0	1.95640337606061	0.818	0.212	0	Fibroblast	S100a6
Entpd2	0	1.95291875726211	0.702	0.014	0	Fibroblast	Entpd2
Gas1	0	1.93975180000116	0.545	0.026	0	Fibroblast	Gas1
Pam	0	1.93302166877726	0.8	0.16	0	Fibroblast	Pam
Lgals1	0	1.92601015651854	0.678	0.142	0	Fibroblast	Lgals1
Fgl2	0	1.89628055930765	0.509	0.062	0	Fibroblast	Fgl2
Col8a1	0	1.88795118212173	0.5	0.026	0	Fibroblast	Col8a1
Gpm6b	0	1.88628408502287	0.72	0.029	0	Fibroblast	Gpm6b
Aebp1	0	1.8805400976369	0.682	0.042	0	Fibroblast	Aebp1
Ptgs2	0	1.87868526523613	0.368	0.029	0	Fibroblast	Ptgs2
Abca8a	0	1.87665054358123	0.521	0.02	0	Fibroblast	Abca8a
Anxa1	0	1.86938810013318	0.767	0.117	0	Fibroblast	Anxa1
Ngf	0	1.86388650000438	0.538	0.035	0	Fibroblast	Ngf
Fbn1	0	1.85450454873016	0.676	0.108	0	Fibroblast	Fbn1
Ccn2	0	1.84592641868622	0.368	0.042	0	Fibroblast	Ccn2
Sdc2	0	1.81143569727648	0.677	0.031	0	Fibroblast	Sdc2
Ms4a4d	0	1.80585359449691	0.705	0.075	0	Fibroblast	Ms4a4d
Pmepa1	0	1.75928831331709	0.739	0.245	0	Fibroblast	Pmepa1
Col6a2	0	1.75171998629116	0.661	0.017	0	Fibroblast	Col6a2
Tcf21	0	1.75098680248891	0.638	0.018	0	Fibroblast	Tcf21
Ltbp4	0	1.74168803759197	0.919	0.573	0	Fibroblast	Ltbp4
Prelp	0	1.73983881892618	0.574	0.019	0	Fibroblast	Prelp
Scara5	0	1.73979188252096	0.567	0.004	0	Fibroblast	Scara5
Aldh1a1	0	1.71436515389335	0.568	0.021	0	Fibroblast	Aldh1a1
Adamts2	0	1.7080534506278	0.688	0.028	0	Fibroblast	Adamts2
C1s1	0	1.69318832836848	0.635	0.037	0	Fibroblast	C1s1
Lox	0	1.68516872090136	0.539	0.017	0	Fibroblast	Lox
Abi3bp	0	1.67781283239718	0.64	0.011	0	Fibroblast	Abi3bp
Rbp1	0	1.67779361026409	0.559	0.034	0	Fibroblast	Rbp1
Scn7a	0	1.67325895947318	0.685	0.022	0	Fibroblast	Scn7a
Col15a1	0	1.64321237202181	0.606	0.097	0	Fibroblast	Col15a1
Plxdc2	0	1.63379111520392	0.644	0.034	0	Fibroblast	Plxdc2
Cpq	0	1.62502201267403	0.709	0.051	0	Fibroblast	Cpq
Lamb1	0	1.61554208040929	0.651	0.139	0	Fibroblast	Lamb1
Olfml3	0	1.61016735132152	0.601	0.028	0	Fibroblast	Olfml3
Nupr1	0	1.60165294743227	0.604	0.05	0	Fibroblast	Nupr1
Celf2	0	1.59322597111279	0.696	0.072	0	Fibroblast	Celf2
Gstm1	0	1.58648005745771	0.764	0.341	0	Fibroblast	Gstm1
Aspn	0	1.58454689754485	0.462	0.039	0	Fibroblast	Aspn
Sod3	0	1.57629411153952	0.641	0.037	0	Fibroblast	Sod3
Nr4a1	0	1.57451508736472	0.7	0.323	0	Fibroblast	Nr4a1
Lamc1	0	1.57428079864489	0.772	0.345	0	Fibroblast	Lamc1
Il1r1	0	1.56707716163255	0.634	0.172	0	Fibroblast	Il1r1
Gm12840	0	1.56047518456274	0.722	0.473	0	Fibroblast	Gm12840
Fibin	0	1.55846461755731	0.437	0.006	0	Fibroblast	Fibin
Vim	0	1.5354752446106	0.847	0.557	0	Fibroblast	Vim
Has1	0	1.52702316343713	0.329	0.008	0	Fibroblast	Has1
Sntb2	0	1.52677083887783	0.802	0.313	0	Fibroblast	Sntb2
Ace	0	1.49989294827206	0.638	0.103	0	Fibroblast	Ace
Smim41	0	1.49572510604281	0.483	0.009	0	Fibroblast	Smim41
Mt2	0	1.49389901742234	0.793	0.6	0	Fibroblast	Mt2
Col5a2	0	1.48765683200063	0.602	0.021	0	Fibroblast	Col5a2
Spon1	0	1.48640981815006	0.615	0.033	0	Fibroblast	Spon1
Pi15	0	1.48308361482316	0.433	0.008	0	Fibroblast	Pi15
Mxra8	0	1.48114514145056	0.583	0.036	0	Fibroblast	Mxra8
Cst3	0	1.46309913305478	0.953	0.69	0	Fibroblast	Cst3
Scd1	0	1.45933129316201	0.422	0.033	0	Fibroblast	Scd1
Apod	0	1.45817683074771	0.467	0.027	0	Fibroblast	Apod
Nfix	0	1.45613688404333	0.725	0.261	0	Fibroblast	Nfix
Nid1	0	1.4556964269279	0.829	0.493	0	Fibroblast	Nid1
Mgst1	0	1.44518969127304	0.746	0.19	0	Fibroblast	Mgst1
Sox9	0	1.44199879604218	0.474	0.006	0	Fibroblast	Sox9
Cyb5a	0	1.44143622835619	0.832	0.417	0	Fibroblast	Cyb5a
Tgfbr3	0	1.40841472519116	0.682	0.119	0	Fibroblast	Tgfbr3
Rbms3	0	1.39957050068669	0.609	0.025	0	Fibroblast	Rbms3
Ddr2	0	1.39817508228599	0.587	0.026	0	Fibroblast	Ddr2
Sfrp1	0	1.39151553674968	0.517	0.009	0	Fibroblast	Sfrp1
Tnfaip2	0	1.38724650146531	0.562	0.073	0	Fibroblast	Tnfaip2
Myoc	0	1.37181569557071	0.277	0.002	0	Fibroblast	Myoc
Lpar1	0	1.36812429158516	0.575	0.016	0	Fibroblast	Lpar1
Lbp	0	1.35967757126255	0.515	0.05	0	Fibroblast	Lbp
Fndc3b	0	1.35183279535481	0.707	0.175	0	Fibroblast	Fndc3b
Pla1a	0	1.34801465078992	0.486	0.038	0	Fibroblast	Pla1a
Fth1	0	1.34618276012327	0.984	0.945	0	Fibroblast	Fth1
Gm13889	0	1.33868879209287	0.35	0.083	0	Fibroblast	Gm13889
Rcn3	0	1.33544263330239	0.599	0.031	0	Fibroblast	Rcn3
Col14a1	0	1.33493242863507	0.474	0.01	0	Fibroblast	Col14a1
Gem	0	1.32823234805174	0.575	0.122	0	Fibroblast	Gem
Sdc4	0	1.3262630602716	0.667	0.161	0	Fibroblast	Sdc4
Igf1	0	1.32246161839427	0.422	0.027	0	Fibroblast	Igf1
Tmem100	0	1.30916248209903	0.369	0.045	0	Fibroblast	Tmem100
Slc43a3	0	1.30871399133587	0.902	0.559	0	Fibroblast	Slc43a3
Il33	0	1.29347704165261	0.299	0.005	0	Fibroblast	Il33
Ifi207	0	1.28269700264367	0.563	0.148	0	Fibroblast	Ifi207
Col5a1	0	1.28077676283069	0.504	0.012	0	Fibroblast	Col5a1
Irs2	0	1.27642222136845	0.564	0.064	0	Fibroblast	Irs2
C4b	0	1.25987908706902	0.37	0.032	0	Fibroblast	C4b
Sulf1	0	1.25056087741325	0.575	0.059	0	Fibroblast	Sulf1
Thbs2	0	1.24607535096174	0.411	0.008	0	Fibroblast	Thbs2
Itm2a	0	1.24393376423647	0.512	0.032	0	Fibroblast	Itm2a
Apoe	0	1.23576632147806	0.732	0.481	0	Fibroblast	Apoe
Bmp1	0	1.2341353440809	0.584	0.071	0	Fibroblast	Bmp1
Slc1a5	0	1.22605160544373	0.668	0.137	0	Fibroblast	Slc1a5
Tent5a	0	1.22109450345303	0.601	0.11	0	Fibroblast	Tent5a
Egfr	0	1.21059412807649	0.515	0.01	0	Fibroblast	Egfr
Serpina3c	0	1.20778414973547	0.262	0.002	0	Fibroblast	Serpina3c
Trf	0	1.20469739602867	0.425	0.064	0	Fibroblast	Trf
Ltbp3	0	1.18018795810699	0.561	0.024	0	Fibroblast	Ltbp3
Eln	0	1.17910456420201	0.395	0.098	0	Fibroblast	Eln
Thbs1	0	1.17827909996993	0.289	0.046	0	Fibroblast	Thbs1
Serpine1	0	1.17734072467344	0.433	0.085	0	Fibroblast	Serpine1
Qpct	0	1.17125795255781	0.516	0.011	0	Fibroblast	Qpct
Oaf	0	1.17115829584304	0.505	0.032	0	Fibroblast	Oaf
Adamtsl2	0	1.17077218083298	0.406	0.026	0	Fibroblast	Adamtsl2
Nenf	0	1.16197671287747	0.732	0.252	0	Fibroblast	Nenf
Tbx20	0	1.16109331299888	0.463	0.016	0	Fibroblast	Tbx20
Vcam1	0	1.15932369964475	0.498	0.128	0	Fibroblast	Vcam1
Mmp23	0	1.15598638501459	0.48	0.005	0	Fibroblast	Mmp23
Efemp1	0	1.15443270615028	0.295	0.005	0	Fibroblast	Efemp1
Cebpd	0	1.15277367938093	0.91	0.658	0	Fibroblast	Cebpd
Phlda1	0	1.14431847479073	0.653	0.272	0	Fibroblast	Phlda1
Pdpn	0	1.1415494227837	0.477	0.004	0	Fibroblast	Pdpn
Scarb2	0	1.14082224456266	0.725	0.295	0	Fibroblast	Scarb2
Gstm5	0	1.11943023487182	0.48	0.044	0	Fibroblast	Gstm5
Enc1	0	1.11402985252314	0.575	0.215	0	Fibroblast	Enc1
Ltbp1	0	1.108648378722	0.542	0.061	0	Fibroblast	Ltbp1
Sod2	0	1.1016075896201	0.752	0.501	0	Fibroblast	Sod2
Svep1	0	1.09780607749658	0.394	0.002	0	Fibroblast	Svep1
Hmcn2	0	1.09669269393554	0.36	0.003	0	Fibroblast	Hmcn2
Cd34	0	1.0947390357856	0.775	0.483	0	Fibroblast	Cd34
Sulf2	0	1.09112014967302	0.431	0.021	0	Fibroblast	Sulf2
Nfia	0	1.08994705921658	0.712	0.282	0	Fibroblast	Nfia
Zbtb20	0	1.08678266889014	0.859	0.593	0	Fibroblast	Zbtb20
Glul	0	1.08661880969629	0.82	0.466	0	Fibroblast	Glul
Atp1a2	0	1.07343531163966	0.479	0.078	0	Fibroblast	Atp1a2
Selenbp1	0	1.06800140460184	0.347	0.046	0	Fibroblast	Selenbp1
Man2a1	0	1.05868613617584	0.652	0.222	0	Fibroblast	Man2a1
Naalad2	0	1.05701286736259	0.508	0.019	0	Fibroblast	Naalad2
Itih5	0	1.05455503425882	0.424	0.015	0	Fibroblast	Itih5
Nr4a3	0	1.04725588100569	0.344	0.056	0	Fibroblast	Nr4a3
Rnd3	0	1.04651885098319	0.534	0.089	0	Fibroblast	Rnd3
Fgfr1	0	1.04309163480736	0.661	0.181	0	Fibroblast	Fgfr1
Matn2	0	1.03115558851406	0.5	0.015	0	Fibroblast	Matn2
Enpp2	0	1.0262065533152	0.467	0.048	0	Fibroblast	Enpp2
Rhou	0	1.02595827455827	0.453	0.018	0	Fibroblast	Rhou
Il11ra1	0	1.02424304574271	0.534	0.106	0	Fibroblast	Il11ra1
Cntfr	0	1.0204166766725	0.323	0.007	0	Fibroblast	Cntfr
Pdlim2	0	1.02029900280933	0.334	0.044	0	Fibroblast	Pdlim2
Fxyd1	0	1.01858989621058	0.601	0.092	0	Fibroblast	Fxyd1
Alpl	0	1.01796020956898	0.358	0.073	0	Fibroblast	Alpl
Pdgfrl	0	1.0175852442226	0.396	0.007	0	Fibroblast	Pdgfrl
Rpsa	0	1.01543856794631	0.967	0.872	0	Fibroblast	Rpsa
Col6a3	0	1.00119584773034	0.364	0.006	0	Fibroblast	Col6a3
Frzb	0	1.00042077005454	0.346	0.003	0	Fibroblast	Frzb
Ppp1r14b	0	0.999119502182457	0.546	0.169	0	Fibroblast	Ppp1r14b
Nbl1	0	0.996369013824225	0.468	0.112	0	Fibroblast	Nbl1
Rora	0	0.990149932242223	0.658	0.22	0	Fibroblast	Rora
Itgbl1	0	0.983094446024094	0.331	0.005	0	Fibroblast	Itgbl1
Odc1	0	0.981692640202636	0.598	0.287	0	Fibroblast	Odc1
Itgb5	0	0.981238051083224	0.459	0.087	0	Fibroblast	Itgb5
Lmo4	0	0.977410693373939	0.685	0.248	0	Fibroblast	Lmo4
Fndc1	0	0.970847933702663	0.386	0.009	0	Fibroblast	Fndc1
Man1a	0	0.964172710179426	0.639	0.212	0	Fibroblast	Man1a
Gxylt2	0	0.963399423850945	0.373	0.003	0	Fibroblast	Gxylt2
Mtch1	0	0.961723905182512	0.688	0.344	0	Fibroblast	Mtch1
P3h3	0	0.957502340715646	0.491	0.024	0	Fibroblast	P3h3
Cd55	0	0.957247137424585	0.391	0.037	0	Fibroblast	Cd55
Mrc2	0	0.955139720315794	0.426	0.006	0	Fibroblast	Mrc2
Il6st	0	0.950021826399554	0.718	0.291	0	Fibroblast	Il6st
Arrdc3	0	0.941956618082777	0.409	0.064	0	Fibroblast	Arrdc3
Ybx3	0	0.927340167152313	0.824	0.514	0	Fibroblast	Ybx3
Selenop	0	0.922117377545391	0.868	0.561	0	Fibroblast	Selenop
Cyth3	0	0.919379220435952	0.675	0.316	0	Fibroblast	Cyth3
Selenom	0	0.917346884365575	0.682	0.3	0	Fibroblast	Selenom
Loxl2	0	0.904996075276035	0.373	0.021	0	Fibroblast	Loxl2
Tspan3	0	0.904894271773316	0.621	0.152	0	Fibroblast	Tspan3
Ecm2	0	0.904424731634522	0.444	0.063	0	Fibroblast	Ecm2
Hk2	0	0.903939076085384	0.377	0.033	0	Fibroblast	Hk2
Angptl2	0	0.902046103224548	0.38	0.021	0	Fibroblast	Angptl2
Igsf8	0	0.901892514350853	0.455	0.039	0	Fibroblast	Igsf8
Eif5a	0	0.901725885199649	0.839	0.615	0	Fibroblast	Eif5a
Lamp2	0	0.897908386199453	0.86	0.549	0	Fibroblast	Lamp2
Lama4	0	0.890397373002762	0.585	0.223	0	Fibroblast	Lama4
Cpxm1	0	0.889920964080226	0.35	0.006	0	Fibroblast	Cpxm1
Ifi211	0	0.881395212770353	0.533	0.182	0	Fibroblast	Ifi211
Gpr153	0	0.877513838400786	0.409	0.01	0	Fibroblast	Gpr153
Htra1	0	0.876272184930053	0.473	0.04	0	Fibroblast	Htra1
Emilin1	0	0.873131284586747	0.468	0.087	0	Fibroblast	Emilin1
Tiparp	0	0.866965783436873	0.641	0.315	0	Fibroblast	Tiparp
Vegfa	0	0.863007654741228	0.475	0.142	0	Fibroblast	Vegfa
Ar	0	0.861168532079507	0.318	0.02	0	Fibroblast	Ar
Emp3	0	0.857908448978446	0.417	0.097	0	Fibroblast	Emp3
Vasn	0	0.852696505296996	0.4	0.031	0	Fibroblast	Vasn
Thsd7a	0	0.852686256140802	0.405	0.047	0	Fibroblast	Thsd7a
Colec12	0	0.851855612782476	0.462	0.069	0	Fibroblast	Colec12
Tmed3	0	0.847163950081846	0.573	0.17	0	Fibroblast	Tmed3
Txndc5	0	0.846073975565506	0.53	0.11	0	Fibroblast	Txndc5
Ahnak2	0	0.846029234959423	0.265	0.007	0	Fibroblast	Ahnak2
Pde1a	0	0.843233761981851	0.405	0.018	0	Fibroblast	Pde1a
Mcoln2	0	0.837073850400615	0.281	0.01	0	Fibroblast	Mcoln2
Slit3	0	0.830583694348173	0.363	0.01	0	Fibroblast	Slit3
Dpysl3	0	0.830428572997457	0.435	0.078	0	Fibroblast	Dpysl3
Fxyd6	0	0.824436905085503	0.486	0.142	0	Fibroblast	Fxyd6
H6pd	0	0.824374492531786	0.403	0.016	0	Fibroblast	H6pd
Pid1	0	0.823143012566724	0.478	0.069	0	Fibroblast	Pid1
Gm47283	0	0.815225507392008	0.619	0.311	0	Fibroblast	Gm47283
Snx18	0	0.8109223475794	0.654	0.263	0	Fibroblast	Snx18
Fbln5	0	0.810442729548185	0.558	0.117	0	Fibroblast	Fbln5
Olfml2b	0	0.809004448103484	0.338	0.018	0	Fibroblast	Olfml2b
Chpf	0	0.806857294529358	0.393	0.012	0	Fibroblast	Chpf
Eprs	0	0.799369147067987	0.589	0.238	0	Fibroblast	Eprs
Abca8b	0	0.794620633241166	0.322	0.014	0	Fibroblast	Abca8b
Numbl	0	0.790782856643253	0.408	0.033	0	Fibroblast	Numbl
Podn	0	0.790604768707768	0.338	0.005	0	Fibroblast	Podn
Clmp	0	0.788949487996786	0.429	0.061	0	Fibroblast	Clmp
Trps1	0	0.786924300729504	0.47	0.093	0	Fibroblast	Trps1
Ebf2	0	0.784602055839122	0.36	0.019	0	Fibroblast	Ebf2
C1qtnf7	0	0.78457650257787	0.344	0.007	0	Fibroblast	C1qtnf7
Adamts15	0	0.7832401429524	0.261	0.003	0	Fibroblast	Adamts15
Osr1	0	0.782421252151158	0.265	0.002	0	Fibroblast	Osr1
Ces1d	0	0.77516597702626	0.288	0.004	0	Fibroblast	Ces1d
Nnmt	0	0.774780107488644	0.352	0.025	0	Fibroblast	Nnmt
Tspo	0	0.772269066157957	0.765	0.448	0	Fibroblast	Tspo
Fhl1	0	0.772016715303466	0.424	0.075	0	Fibroblast	Fhl1
Srpx2	0	0.770790907672145	0.334	0.003	0	Fibroblast	Srpx2
Pkd1	0	0.769598464339726	0.441	0.11	0	Fibroblast	Pkd1
Nedd4	0	0.768261813294703	0.705	0.365	0	Fibroblast	Nedd4
Il6ra	0	0.767782273700725	0.442	0.068	0	Fibroblast	Il6ra
Ugp2	0	0.766770207602565	0.475	0.152	0	Fibroblast	Ugp2
Srpx	0	0.765126365482346	0.307	0.001	0	Fibroblast	Srpx
Grina	0	0.764024076078225	0.663	0.301	0	Fibroblast	Grina
Atf5	0	0.762642114079602	0.372	0.084	0	Fibroblast	Atf5
Ntn1	0	0.758321929540508	0.406	0.034	0	Fibroblast	Ntn1
Gpc6	0	0.754989878670308	0.376	0.022	0	Fibroblast	Gpc6
G0s2	0	0.754217365530702	0.255	0.033	0	Fibroblast	G0s2
Ank2	0	0.751078468054452	0.363	0.013	0	Fibroblast	Ank2
Zfp703	0	0.749592839799019	0.541	0.181	0	Fibroblast	Zfp703
Slc7a6	0	0.748549698317482	0.363	0.036	0	Fibroblast	Slc7a6
Hs3st1	0	0.747653339279742	0.293	0.034	0	Fibroblast	Hs3st1
Steap4	0	0.74620763120646	0.414	0.073	0	Fibroblast	Steap4
Serpinb6a	0	0.745777196717827	0.737	0.455	0	Fibroblast	Serpinb6a
Apbb1ip	0	0.742756136044073	0.42	0.052	0	Fibroblast	Apbb1ip
Dap	0	0.736909293446296	0.453	0.104	0	Fibroblast	Dap
Tma16	0	0.736568716186778	0.383	0.074	0	Fibroblast	Tma16
Cyp27a1	0	0.735558530905714	0.333	0.017	0	Fibroblast	Cyp27a1
Adgrd1	0	0.73420109425874	0.298	0.002	0	Fibroblast	Adgrd1
Gfra1	0	0.733223322865878	0.265	0.005	0	Fibroblast	Gfra1
Hmox1	0	0.732550050142038	0.47	0.159	0	Fibroblast	Hmox1
Rrs1	0	0.732260139311374	0.44	0.119	0	Fibroblast	Rrs1
Bmpr1a	0	0.730934402219856	0.414	0.035	0	Fibroblast	Bmpr1a
Runx1	0	0.726789799761897	0.404	0.086	0	Fibroblast	Runx1
Calu	0	0.726406908339252	0.713	0.365	0	Fibroblast	Calu
Ctsz	0	0.725116039665115	0.706	0.27	0	Fibroblast	Ctsz
Fkbp7	0	0.722661266121206	0.536	0.162	0	Fibroblast	Fkbp7
Thbs3	0	0.722523277723447	0.354	0.005	0	Fibroblast	Thbs3
Pgf	0	0.719825842085072	0.426	0.139	0	Fibroblast	Pgf
Nfkb1	0	0.719326108222869	0.589	0.291	0	Fibroblast	Nfkb1
Ghr	0	0.719127416354914	0.493	0.125	0	Fibroblast	Ghr
Cd44	0	0.71771117448868	0.344	0.08	0	Fibroblast	Cd44
Nrip1	0	0.717564004873516	0.572	0.233	0	Fibroblast	Nrip1
Lgals3bp	0	0.717335287470623	0.74	0.421	0	Fibroblast	Lgals3bp
Rhoj	0	0.71649249255284	0.863	0.559	0	Fibroblast	Rhoj
Srm	0	0.715154226483847	0.408	0.065	0	Fibroblast	Srm
Tgfb2	0	0.712193831213635	0.357	0.026	0	Fibroblast	Tgfb2
Vkorc1	0	0.710805346419974	0.453	0.102	0	Fibroblast	Vkorc1
Rab34	0	0.706628978324556	0.395	0.036	0	Fibroblast	Rab34
Fkbp9	0	0.706320118905763	0.571	0.188	0	Fibroblast	Fkbp9
Kcnq1ot1	0	0.705970514393133	0.592	0.257	0	Fibroblast	Kcnq1ot1
Prrx1	0	0.704913299757403	0.332	0.018	0	Fibroblast	Prrx1
Rpl22l1	0	0.704115468288122	0.844	0.593	0	Fibroblast	Rpl22l1
Lhfpl2	0	0.703790140336057	0.264	0.023	0	Fibroblast	Lhfpl2
Ctsk	0	0.700450663756085	0.346	0.016	0	Fibroblast	Ctsk
Ang	0	0.697947148018514	0.347	0.015	0	Fibroblast	Ang
Steap3	0	0.696652576514664	0.329	0.013	0	Fibroblast	Steap3
Rps2	0	0.696046258594751	0.967	0.911	0	Fibroblast	Rps2
Fn1	0	0.694985678596919	0.384	0.111	0	Fibroblast	Fn1
Il17ra	0	0.691676122120585	0.363	0.089	0	Fibroblast	Il17ra
Rpl12	0	0.687962803872511	0.93	0.809	0	Fibroblast	Rpl12
Wnt11	0	0.685455892882288	0.324	0.007	0	Fibroblast	Wnt11
Col4a4	0	0.685437039932425	0.306	0.013	0	Fibroblast	Col4a4
Adam9	0	0.682225875698618	0.504	0.151	0	Fibroblast	Adam9
Klf9	0	0.682018119915924	0.868	0.657	0	Fibroblast	Klf9
Errfi1	0	0.67993802739515	0.684	0.391	0	Fibroblast	Errfi1
Twsg1	0	0.677788236142106	0.39	0.067	0	Fibroblast	Twsg1
Igfbp7	0	0.676581841532455	0.968	0.825	0	Fibroblast	Igfbp7
Zfp36l1	0	0.673155534948118	0.88	0.691	0	Fibroblast	Zfp36l1
Khdrbs3	0	0.671729519572897	0.342	0.019	0	Fibroblast	Khdrbs3
Eef1d	0	0.671701564405334	0.765	0.442	0	Fibroblast	Eef1d
Ppib	0	0.669404801605034	0.859	0.639	0	Fibroblast	Ppib
Tspan4	0	0.657555086830103	0.543	0.25	0	Fibroblast	Tspan4
Hspd1	0	0.656441007114472	0.562	0.243	0	Fibroblast	Hspd1
Rasa3	0	0.648074169611371	0.384	0.055	0	Fibroblast	Rasa3
Sgce	0	0.647360924380378	0.471	0.133	0	Fibroblast	Sgce
Rplp0	0	0.646199417716686	0.958	0.915	0	Fibroblast	Rplp0
Rpl10	0	0.644136242658349	0.928	0.823	0	Fibroblast	Rpl10
Cmklr1	0	0.642381913084466	0.345	0.029	0	Fibroblast	Cmklr1
Ctps	0	0.640831061488686	0.345	0.07	0	Fibroblast	Ctps
Socs2	0	0.639767427918106	0.669	0.38	0	Fibroblast	Socs2
Phldb1	0	0.636166740017959	0.424	0.108	0	Fibroblast	Phldb1
C1qbp	0	0.634443688171606	0.541	0.215	0	Fibroblast	C1qbp
Ssc5d	0	0.633022162471804	0.311	0.002	0	Fibroblast	Ssc5d
Lpgat1	0	0.632529756255809	0.421	0.113	0	Fibroblast	Lpgat1
Crtap	0	0.6323665157855	0.426	0.082	0	Fibroblast	Crtap
Rplp1	0	0.631992258048821	0.969	0.935	0	Fibroblast	Rplp1
Irak3	0	0.63053501663994	0.509	0.219	0	Fibroblast	Irak3
Tubb6	0	0.628695705542633	0.437	0.129	0	Fibroblast	Tubb6
Wls	0	0.628678145769829	0.402	0.084	0	Fibroblast	Wls
Pcdh9	0	0.628517442631404	0.265	0.002	0	Fibroblast	Pcdh9
Bmper	0	0.627894655287109	0.28	0.002	0	Fibroblast	Bmper
C7	0	0.626542146695724	0.254	0.001	0	Fibroblast	C7
Gnl3	0	0.625818931500952	0.531	0.239	0	Fibroblast	Gnl3
Ckap4	0	0.624468378724199	0.482	0.152	0	Fibroblast	Ckap4
Lamb2	0	0.624152713630894	0.661	0.323	0	Fibroblast	Lamb2
Rpn2	0	0.623886046441741	0.666	0.328	0	Fibroblast	Rpn2
Zeb2	0	0.623136106363613	0.56	0.123	0	Fibroblast	Zeb2
Gpx8	0	0.623078030574112	0.35	0.026	0	Fibroblast	Gpx8
Ntn4	0	0.623014050014824	0.324	0.026	0	Fibroblast	Ntn4
Plpp3	0	0.615276368907226	0.745	0.442	0	Fibroblast	Plpp3
Rps4x	0	0.613525809904028	0.958	0.914	0	Fibroblast	Rps4x
Itm2c	0	0.61116467300637	0.643	0.281	0	Fibroblast	Itm2c
Rpl10a	0	0.610754173998079	0.922	0.801	0	Fibroblast	Rpl10a
Cacna2d1	0	0.610385665239602	0.331	0.028	0	Fibroblast	Cacna2d1
Sfxn1	0	0.607804852549748	0.385	0.066	0	Fibroblast	Sfxn1
Kcnt2	0	0.60770422338096	0.296	0.006	0	Fibroblast	Kcnt2
Lrrc58	0	0.606902181193078	0.793	0.506	0	Fibroblast	Lrrc58
Gata6	0	0.605136370797199	0.457	0.152	0	Fibroblast	Gata6
Il13ra1	0	0.603622092414471	0.358	0.097	0	Fibroblast	Il13ra1
Mpp6	0	0.600353065617784	0.362	0.107	0	Fibroblast	Mpp6
Rpl4	0	0.597986175177146	0.922	0.791	0	Fibroblast	Rpl4
Golim4	0	0.596223293564452	0.458	0.147	0	Fibroblast	Golim4
Hexa	0	0.596056735504403	0.473	0.114	0	Fibroblast	Hexa
Nap1l1	0	0.595394648500863	0.685	0.349	0	Fibroblast	Nap1l1
Ssbp2	0	0.594621727700673	0.34	0.031	0	Fibroblast	Ssbp2
Antxr1	0	0.593077520773641	0.282	0.005	0	Fibroblast	Antxr1
Abca6	0	0.592729036880576	0.26	0.006	0	Fibroblast	Abca6
Nhp2	0	0.588192402497023	0.483	0.202	0	Fibroblast	Nhp2
Twist1	0	0.588028773239832	0.286	0.01	0	Fibroblast	Twist1
Mybbp1a	0	0.587553650126738	0.469	0.165	0	Fibroblast	Mybbp1a
9530068E07Rik	0	0.586267664847685	0.572	0.236	0	Fibroblast	9530068E07Rik
Glg1	0	0.585582957924875	0.573	0.249	0	Fibroblast	Glg1
Comt	0	0.58526434642218	0.524	0.194	0	Fibroblast	Comt
Nop58	0	0.584932444804535	0.567	0.281	0	Fibroblast	Nop58
Snhg6	0	0.58393501125225	0.495	0.216	0	Fibroblast	Snhg6
Fgf2	0	0.583361666103497	0.29	0.018	0	Fibroblast	Fgf2
Rps8	0	0.581976897812277	0.972	0.924	0	Fibroblast	Rps8
Efemp2	0	0.581475441601148	0.36	0.051	0	Fibroblast	Efemp2
Rock2	0	0.58074583986725	0.699	0.415	0	Fibroblast	Rock2
Rhoq	0	0.578228300835289	0.36	0.073	0	Fibroblast	Rhoq
Snhg18	0	0.574309111736979	0.303	0.019	0	Fibroblast	Snhg18
Mmp14	0	0.573117843383391	0.513	0.177	0	Fibroblast	Mmp14
Col4a5	0	0.568145725684663	0.264	0.004	0	Fibroblast	Col4a5
Cdk8	0	0.567050387216079	0.365	0.092	0	Fibroblast	Cdk8
Rack1	0	0.56667119232578	0.923	0.809	0	Fibroblast	Rack1
Sgcb	0	0.563365990636546	0.391	0.079	0	Fibroblast	Sgcb
Rpl7a	0	0.558758420683858	0.908	0.792	0	Fibroblast	Rpl7a
Kirrel	0	0.557700702606386	0.308	0.017	0	Fibroblast	Kirrel
Fcgrt	0	0.551843250154592	0.607	0.263	0	Fibroblast	Fcgrt
Dcbld2	0	0.54918216457249	0.338	0.059	0	Fibroblast	Dcbld2
Degs1	0	0.548139659313362	0.636	0.305	0	Fibroblast	Degs1
Casc4	0	0.546905165240689	0.32	0.025	0	Fibroblast	Casc4
Itgav	0	0.546436041176434	0.39	0.083	0	Fibroblast	Itgav
Pkd2	0	0.544133227876805	0.454	0.153	0	Fibroblast	Pkd2
Asph	0	0.542844722883353	0.339	0.068	0	Fibroblast	Asph
B4galt1	0	0.537860283251643	0.459	0.177	0	Fibroblast	B4galt1
Sh3d19	0	0.536007280747349	0.258	0.035	0	Fibroblast	Sh3d19
Rpl14	0	0.535058139246105	0.921	0.828	0	Fibroblast	Rpl14
P4hb	0	0.532766233337327	0.676	0.374	0	Fibroblast	P4hb
Zfp385a	0	0.530869892987025	0.269	0.024	0	Fibroblast	Zfp385a
Meis2	0	0.529530036020394	0.302	0.038	0	Fibroblast	Meis2
Eif4ebp1	0	0.529144761473316	0.483	0.203	0	Fibroblast	Eif4ebp1
Scarf2	0	0.528860181280883	0.285	0.029	0	Fibroblast	Scarf2
Slc44a1	0	0.527780960464127	0.44	0.142	0	Fibroblast	Slc44a1
Fam129a	0	0.527605941727089	0.404	0.118	0	Fibroblast	Fam129a
Csf1	0	0.527392844346681	0.529	0.191	0	Fibroblast	Csf1
Smim3	0	0.526987947556789	0.264	0.04	0	Fibroblast	Smim3
Vwa1	0	0.524948771847945	0.355	0.088	0	Fibroblast	Vwa1
Fzd1	0	0.523852317001046	0.261	0.02	0	Fibroblast	Fzd1
Ergic3	0	0.522334290471402	0.514	0.217	0	Fibroblast	Ergic3
Ftl1	0	0.522140497970055	0.968	0.909	0	Fibroblast	Ftl1
Ror1	0	0.520356441294331	0.252	0.007	0	Fibroblast	Ror1
Selenos	0	0.517708791853747	0.575	0.272	0	Fibroblast	Selenos
Prdx6	0	0.515790976367279	0.614	0.319	0	Fibroblast	Prdx6
Maged1	0	0.514450626731878	0.471	0.166	0	Fibroblast	Maged1
Ibtk	0	0.512325037917613	0.326	0.067	0	Fibroblast	Ibtk
Sobp	0	0.510742689911675	0.27	0.013	0	Fibroblast	Sobp
Jade1	0	0.508535702720197	0.378	0.115	0	Fibroblast	Jade1
Ddost	0	0.508375171919544	0.555	0.259	0	Fibroblast	Ddost
Scpep1	0	0.505495503270418	0.351	0.061	0	Fibroblast	Scpep1
Crtc3	0	0.504631807311408	0.453	0.172	0	Fibroblast	Crtc3
Sema5a	0	0.502053032463182	0.259	0.018	0	Fibroblast	Sema5a
Drap1	1.66994188294341e-321	0.606191638411396	0.731	0.468	5.21906936676305e-317	Fibroblast	Drap1
Ifi204	3.58410041462615e-318	0.661785845416119	0.496	0.236	1.12013890258311e-313	Fibroblast	Ifi204
Dnajc3	3.30503385742612e-317	0.51865354056987	0.761	0.491	1.03292223146139e-312	Fibroblast	Dnajc3
Ssr4	6.26133641939166e-317	0.524520818053856	0.717	0.446	1.95685547115248e-312	Fibroblast	Ssr4
Acsl4	4.24096731125175e-316	0.543030560521764	0.38	0.148	1.32542951378551e-311	Fibroblast	Acsl4
Pmp22	1.15315187340916e-310	0.593922196784036	0.72	0.45	3.60394554996564e-306	Fibroblast	Pmp22
Mycbp2	1.29796477139215e-303	0.51747671059574	0.603	0.331	4.05652930003188e-299	Fibroblast	Mycbp2
Tsc22d3	4.59178044145593e-298	0.560574873835285	0.687	0.417	1.43506914136822e-293	Fibroblast	Tsc22d3
Pim1	2.78086845114051e-297	0.64099095462841	0.701	0.438	8.69104817034943e-293	Fibroblast	Pim1
Eef1b2	9.36675321037129e-288	0.508659882779264	0.885	0.738	2.92739138083734e-283	Fibroblast	Eef1b2
Skil	4.65506377006963e-284	0.527843777136036	0.615	0.352	1.45484708005986e-279	Fibroblast	Skil
Pnp	1.57912361047811e-283	0.609153846856253	0.832	0.619	4.93523501982725e-279	Fibroblast	Pnp
Hspg2	7.56672964729777e-263	0.535616519134861	0.757	0.51	2.36483001666997e-258	Fibroblast	Hspg2
Birc2	9.56008371546815e-256	0.63505915375201	0.596	0.349	2.98781296359526e-251	Fibroblast	Birc2
Nfic	3.89810356410862e-247	0.538304623393425	0.502	0.265	1.21827430689087e-242	Fibroblast	Nfic
Npm1	5.14793829103992e-243	0.541777345065885	0.853	0.678	1.6088851540987e-238	Fibroblast	Npm1
Esd	1.67659678480006e-239	0.513808077423037	0.681	0.443	5.23986793153562e-235	Fibroblast	Esd
Malat1	2.34644134980611e-231	0.548279119650431	0.962	0.927	7.33333315054904e-227	Fibroblast	Malat1
Txn1	2.38984975111359e-231	0.514405485316342	0.824	0.63	7.46899742715529e-227	Fibroblast	Txn1
Mt1	7.08653549266578e-231	0.988458093541584	0.898	0.709	2.21475493752284e-226	Fibroblast	Mt1
Klf4	7.48490274120799e-223	0.524830426972668	0.863	0.683	2.33925665370973e-218	Fibroblast	Klf4
Fmo2	3.02095784764919e-218	0.507777968361842	0.561	0.332	9.44139956125801e-214	Fibroblast	Fmo2
Csrp2	5.77932972702517e-198	0.620260371558111	0.494	0.288	1.80621391958718e-193	Fibroblast	Csrp2
Ncl	1.22958236244858e-197	0.502114643447021	0.838	0.667	3.84281375736054e-193	Fibroblast	Ncl
Gm20186	1.48782203578149e-185	0.767074041471868	0.457	0.271	4.6498902084279e-181	Fibroblast	Gm20186
Ldha	1.73494292754559e-179	0.511516104691568	0.786	0.615	5.42221713145824e-175	Fibroblast	Ldha
Adm	1.63496947356145e-176	0.712244157196076	0.352	0.178	5.10977009572161e-172	Fibroblast	Adm
Neat1	1.28896964942097e-151	0.501887103256208	0.837	0.685	4.02841684533534e-147	Fibroblast	Neat1
Tuba1a	6.57206019225792e-145	0.599200863932048	0.604	0.442	2.05396597188637e-140	Fibroblast	Tuba1a
Slc39a14	4.24095224475529e-134	0.568834317137925	0.493	0.328	1.32542480505337e-129	Fibroblast	Slc39a14
Fosb	4.61561961802828e-127	0.505216645469837	0.808	0.656	1.44251959922238e-122	Fibroblast	Fosb
Nr4a2	6.4067798669029e-123	0.616514039803535	0.266	0.144	2.00231091180316e-118	Fibroblast	Nr4a2
Crip1	3.06957928647534e-109	0.598161617396276	0.672	0.517	9.59335614402138e-105	Fibroblast	Crip1
Nav1	5.76220849071657e-104	0.514538724297588	0.453	0.347	1.80086301960365e-99	Fibroblast	Nav1
Cxcl2	4.20606524929028e-12	0.502097442405919	0.298	0.334	1.31452157236069e-07	Fibroblast	Cxcl2
Rgs5	0	5.10003400345227	0.961	0.151	0	Smooth muscle cell	Rgs5
Gm138891	0	3.61485924545853	0.812	0.082	0	Smooth muscle cell	Gm13889
Tagln	0	3.51205963690381	0.419	0.033	0	Smooth muscle cell	Tagln
Acta2	0	3.44540868908275	0.354	0.029	0	Smooth muscle cell	Acta2
Steap41	0	3.31893750108902	0.78	0.082	0	Smooth muscle cell	Steap4
Pdgfrb	0	2.96144332493805	0.798	0.037	0	Smooth muscle cell	Pdgfrb
Vtn	0	2.90430061046111	0.602	0.009	0	Smooth muscle cell	Vtn
Ndufa4l2	0	2.82423098313092	0.73	0.039	0	Smooth muscle cell	Ndufa4l2
Abcc9	0	2.79051186197039	0.643	0.033	0	Smooth muscle cell	Abcc9
Myh11	0	2.72207850520589	0.505	0.01	0	Smooth muscle cell	Myh11
Tpm2	0	2.59457491005989	0.53	0.041	0	Smooth muscle cell	Tpm2
Myl9	0	2.55157112020266	0.444	0.032	0	Smooth muscle cell	Myl9
Cox4i2	0	2.41537269344914	0.689	0.028	0	Smooth muscle cell	Cox4i2
Notch3	0	2.4089636533906	0.73	0.01	0	Smooth muscle cell	Notch3
Kcnj8	0	2.40822498154581	0.485	0.085	0	Smooth muscle cell	Kcnj8
Colec11	0	2.38186147089531	0.473	0.018	0	Smooth muscle cell	Colec11
Gucy1a1	0	2.37496501312964	0.677	0.019	0	Smooth muscle cell	Gucy1a1
Rgs4	0	2.27557185642199	0.644	0.005	0	Smooth muscle cell	Rgs4
Gucy1b1	0	2.24590804519053	0.691	0.018	0	Smooth muscle cell	Gucy1b1
Mylk	0	2.18899534054652	0.683	0.081	0	Smooth muscle cell	Mylk
Art3	0	2.13780721279543	0.706	0.177	0	Smooth muscle cell	Art3
Serpini1	0	2.12504261628	0.64	0.012	0	Smooth muscle cell	Serpini1
Cald1	0	2.09632507680408	0.865	0.373	0	Smooth muscle cell	Cald1
Ifitm1	0	2.07799548144937	0.574	0.07	0	Smooth muscle cell	Ifitm1
Gja4	0	1.99687505159177	0.608	0.045	0	Smooth muscle cell	Gja4
Rasl11a	0	1.9801128205561	0.561	0.053	0	Smooth muscle cell	Rasl11a
Higd1b	0	1.76658414385859	0.493	0.007	0	Smooth muscle cell	Higd1b
S1pr3	0	1.73160844619279	0.545	0.031	0	Smooth muscle cell	S1pr3
Nr2f2	0	1.72610778293386	0.636	0.13	0	Smooth muscle cell	Nr2f2
Pten	0	1.72495960458997	0.819	0.423	0	Smooth muscle cell	Pten
Aspn1	0	1.71839573509542	0.621	0.064	0	Smooth muscle cell	Aspn
Pde3a	0	1.57253861804335	0.568	0.036	0	Smooth muscle cell	Pde3a
Cygb1	0	1.56901904100088	0.64	0.114	0	Smooth muscle cell	Cygb
Adap2	0	1.52129927639309	0.565	0.062	0	Smooth muscle cell	Adap2
Drap11	0	1.49059390481045	0.815	0.484	0	Smooth muscle cell	Drap1
Scn3a	0	1.45305111223233	0.48	0.002	0	Smooth muscle cell	Scn3a
Ebf1	0	1.44582558651393	0.846	0.438	0	Smooth muscle cell	Ebf1
Errfi11	0	1.42465745371812	0.775	0.41	0	Smooth muscle cell	Errfi1
Atp1a21	0	1.4196449246824	0.6	0.103	0	Smooth muscle cell	Atp1a2
Filip1l	0	1.40322180729729	0.673	0.333	0	Smooth muscle cell	Filip1l
Cst31	0	1.34611919081412	0.925	0.712	0	Smooth muscle cell	Cst3
Mfge8	0	1.34473484796592	0.799	0.482	0	Smooth muscle cell	Mfge8
Cspg4	0	1.32103849352388	0.363	0.005	0	Smooth muscle cell	Cspg4
Limd1	0	1.2942777966874	0.603	0.186	0	Smooth muscle cell	Limd1
Slc12a2	0	1.28938910776173	0.558	0.156	0	Smooth muscle cell	Slc12a2
Cpm	0	1.28293995871646	0.477	0.04	0	Smooth muscle cell	Cpm
Atp1b2	0	1.262828565294	0.482	0.039	0	Smooth muscle cell	Atp1b2
Dtx3	0	1.25770952496356	0.513	0.091	0	Smooth muscle cell	Dtx3
C1s11	0	1.24349525590269	0.555	0.086	0	Smooth muscle cell	C1s1
Myo1b	0	1.24301697669565	0.672	0.27	0	Smooth muscle cell	Myo1b
Arhgef17	0	1.24240288897658	0.489	0.018	0	Smooth muscle cell	Arhgef17
Sod31	0	1.2381924466766	0.549	0.087	0	Smooth muscle cell	Sod3
Gjc1	0	1.23063784642961	0.557	0.139	0	Smooth muscle cell	Gjc1
Des	0	1.22658502963185	0.628	0.172	0	Smooth muscle cell	Des
Ednra	0	1.22523128415284	0.445	0.004	0	Smooth muscle cell	Ednra
Ndrg2	0	1.22472640589294	0.603	0.137	0	Smooth muscle cell	Ndrg2
Lhfp1	0	1.20843854097518	0.609	0.124	0	Smooth muscle cell	Lhfp
Lmod1	0	1.18615795514449	0.268	0.003	0	Smooth muscle cell	Lmod1
Pcp4l1	0	1.18490096214053	0.436	0.064	0	Smooth muscle cell	Pcp4l1
Cystm1	0	1.16968582351905	0.528	0.083	0	Smooth muscle cell	Cystm1
Itga7	0	1.15478643788012	0.408	0.007	0	Smooth muscle cell	Itga7
Mgp1	0	1.15155098651133	0.785	0.241	0	Smooth muscle cell	Mgp
Ngf1	0	1.14690502734371	0.453	0.077	0	Smooth muscle cell	Ngf
Cobll1	0	1.14564840875071	0.515	0.083	0	Smooth muscle cell	Cobll1
Cog7	0	1.13722752738126	0.397	0.047	0	Smooth muscle cell	Cog7
Sncg	0	1.13264493321735	0.384	0.041	0	Smooth muscle cell	Sncg
Casq2	0	1.12092303134083	0.358	0.018	0	Smooth muscle cell	Casq2
Zfhx3	0	1.10718437519668	0.563	0.176	0	Smooth muscle cell	Zfhx3
Zeb21	0	1.10278890058081	0.605	0.154	0	Smooth muscle cell	Zeb2
Ano1	0	1.09117815351991	0.367	0.003	0	Smooth muscle cell	Ano1
Mgst3	0	1.06496441655598	0.481	0.102	0	Smooth muscle cell	Mgst3
Pdgfa	0	1.06326198283866	0.445	0.061	0	Smooth muscle cell	Pdgfa
Rarres21	0	1.05393822325837	0.599	0.127	0	Smooth muscle cell	Rarres2
P2ry14	0	1.03812629145821	0.284	0.008	0	Smooth muscle cell	P2ry14
Arap2	0	1.03519876843271	0.485	0.113	0	Smooth muscle cell	Arap2
Rasl12	0	1.03413786380832	0.363	0.004	0	Smooth muscle cell	Rasl12
Ppp1r14a	0	1.02726027755897	0.3	0.024	0	Smooth muscle cell	Ppp1r14a
Marveld1	0	1.01123953818212	0.431	0.082	0	Smooth muscle cell	Marveld1
Pear1	0	0.999179551543571	0.463	0.101	0	Smooth muscle cell	Pear1
Cpe	0	0.98926793765363	0.489	0.092	0	Smooth muscle cell	Cpe
Ppp1r12b	0	0.98156193223916	0.355	0.051	0	Smooth muscle cell	Ppp1r12b
Tbx2	0	0.978761122655498	0.368	0.016	0	Smooth muscle cell	Tbx2
Alkal2	0	0.957016207901607	0.279	0.018	0	Smooth muscle cell	Alkal2
Nr2f1	0	0.948457843614704	0.339	0.02	0	Smooth muscle cell	Nr2f1
Heyl	0	0.937724249964509	0.352	0.044	0	Smooth muscle cell	Heyl
Gpc61	0	0.910717684202168	0.368	0.049	0	Smooth muscle cell	Gpc6
Lin7a	0	0.896829903601609	0.306	0.001	0	Smooth muscle cell	Lin7a
Carmn	0	0.864257082472626	0.284	0.005	0	Smooth muscle cell	Carmn
Olfr558	0	0.857596886383588	0.274	0.002	0	Smooth muscle cell	Olfr558
Aoc3	0	0.85657052382439	0.346	0.042	0	Smooth muscle cell	Aoc3
Plcl1	0	0.855927235196888	0.315	0.016	0	Smooth muscle cell	Plcl1
Klhl23	0	0.851147451766076	0.267	0.006	0	Smooth muscle cell	Klhl23
Ace2	0	0.848810053155371	0.25	0.002	0	Smooth muscle cell	Ace2
Vstm4	0	0.848666672193267	0.299	0.007	0	Smooth muscle cell	Vstm4
Prkg1	0	0.832820903040663	0.337	0.021	0	Smooth muscle cell	Prkg1
Slc4a8	0	0.81134734494781	0.285	0.003	0	Smooth muscle cell	Slc4a8
Il34	0	0.800536330801509	0.287	0.004	0	Smooth muscle cell	Il34
Foxs1	0	0.79361365129161	0.271	0.009	0	Smooth muscle cell	Foxs1
Mrvi1	0	0.791668179654836	0.31	0.007	0	Smooth muscle cell	Mrvi1
Plce1	0	0.784469053886028	0.29	0.03	0	Smooth muscle cell	Plce1
Enpep	0	0.78387785299414	0.267	0.009	0	Smooth muscle cell	Enpep
Daam2	0	0.739526515963759	0.255	0.007	0	Smooth muscle cell	Daam2
Rbpms2	0	0.723918047473835	0.26	0.015	0	Smooth muscle cell	Rbpms2
Hey2	0	0.679597812429418	0.257	0.005	0	Smooth muscle cell	Hey2
Mark1	0	0.626420866638335	0.251	0.006	0	Smooth muscle cell	Mark1
Igfbp5	0	0.619167942201917	0.373	0.054	0	Smooth muscle cell	Igfbp5
Axl1	0	0.583763069559934	0.502	0.137	0	Smooth muscle cell	Axl
Sema5a1	1.42982597906457e-320	0.732943697633189	0.296	0.034	4.46863513237049e-316	Smooth muscle cell	Sema5a
Rcan2	6.90293698400014e-319	0.762015349131908	0.324	0.043	2.15737489560957e-314	Smooth muscle cell	Rcan2
Map3k20	1.47067735233187e-316	0.904730241288978	0.426	0.095	4.59630792924279e-312	Smooth muscle cell	Map3k20
Adcy6	9.56328295941005e-315	0.896789099252858	0.414	0.085	2.98881282330442e-310	Smooth muscle cell	Adcy6
Ctdspl	2.60175100141032e-313	0.909577430926971	0.417	0.09	8.13125240470766e-309	Smooth muscle cell	Ctdspl
Eps8	2.04846661295062e-312	0.999284768615676	0.541	0.172	6.40207270545457e-308	Smooth muscle cell	Eps8
Sdc21	8.56555053272858e-311	0.671379895399387	0.41	0.092	2.67699150799366e-306	Smooth muscle cell	Sdc2
Gcnt2	1.13537489482464e-302	0.980702583590892	0.531	0.158	3.54838715879545e-298	Smooth muscle cell	Gcnt2
Ebf21	2.1146312776867e-299	0.702022376968894	0.322	0.046	6.60885713215425e-295	Smooth muscle cell	Ebf2
Postn	4.38101423722182e-296	0.880066605296655	0.297	0.04	1.36919837955893e-291	Smooth muscle cell	Postn
Chn1	2.49077902605426e-292	0.693398238529149	0.278	0.034	7.78443169012737e-288	Smooth muscle cell	Chn1
Fn11	8.29154046256433e-291	0.921334379645482	0.483	0.127	2.59135514076523e-286	Smooth muscle cell	Fn1
Tbc1d1	3.24001120579203e-288	0.803491797175049	0.422	0.097	1.01260070214618e-283	Smooth muscle cell	Tbc1d1
Ccn21	4.86869169162771e-286	1.04668909250252	0.362	0.067	1.52161221438441e-281	Smooth muscle cell	Ccn2
Jag1	5.41170821083206e-284	0.816997894594603	0.434	0.104	1.69132116713134e-279	Smooth muscle cell	Jag1
Fbn11	9.14774351268194e-282	0.832516190101655	0.525	0.157	2.85894428001849e-277	Smooth muscle cell	Fbn1
Crip11	7.36015430516059e-268	1.2326592550292	0.801	0.523	2.30026902499184e-263	Smooth muscle cell	Crip1
Fads3	1.00691325378048e-266	0.678095470565983	0.37	0.076	3.14690599204013e-262	Smooth muscle cell	Fads3
Tmem38b	6.61520080372064e-262	0.848432863325124	0.444	0.126	2.06744870718681e-257	Smooth muscle cell	Tmem38b
Cd631	5.50254661228852e-261	0.803466478717233	0.733	0.336	1.71971089273853e-256	Smooth muscle cell	Cd63
Atp1b1	8.56717746460185e-261	0.779814577159798	0.255	0.03	2.67749997301202e-256	Smooth muscle cell	Atp1b1
Trp53inp1	1.24181368009186e-260	1.13462920150463	0.503	0.188	3.88104029439108e-256	Smooth muscle cell	Trp53inp1
Pdlim3	6.09682090244011e-258	0.642460542125927	0.261	0.033	1.90543943663961e-253	Smooth muscle cell	Pdlim3
Klf91	1.16011156017213e-255	0.95692441320235	0.865	0.673	3.62569665900596e-251	Smooth muscle cell	Klf9
Kalrn	2.24473098470987e-254	0.788865447989984	0.438	0.119	7.01545774651376e-250	Smooth muscle cell	Kalrn
Pde1a1	1.22627880686099e-253	0.629291301816679	0.309	0.052	3.83248915508265e-249	Smooth muscle cell	Pde1a
Septin7	8.6458601722462e-247	0.945840689895364	0.764	0.576	2.70209067963211e-242	Smooth muscle cell	Septin7
Fam162a	4.08569774181107e-245	1.07592379904092	0.417	0.136	1.27690311524821e-240	Smooth muscle cell	Fam162a
Mcam	1.40052133909791e-241	0.903946595058661	0.628	0.268	4.3770493410827e-237	Smooth muscle cell	Mcam
Flna	2.02831714365685e-241	1.25466400911213	0.471	0.174	6.33909956907074e-237	Smooth muscle cell	Flna
Fxyd11	6.07220669721572e-241	0.774674370939208	0.462	0.137	1.89774675908083e-236	Smooth muscle cell	Fxyd1
Malat11	1.23361487400644e-240	1.32144288630482	0.961	0.93	3.85541656573232e-236	Smooth muscle cell	Malat1
Pid11	4.24512785887864e-238	0.803863188949932	0.402	0.103	1.32672980973534e-233	Smooth muscle cell	Pid1
Slc8a1	6.88937092099109e-235	0.594392654244144	0.252	0.035	2.15313509393735e-230	Smooth muscle cell	Slc8a1
Tob2	3.95879406106437e-233	1.01505545547423	0.664	0.358	1.23724190790445e-228	Smooth muscle cell	Tob2
Lbh	5.29121917123933e-228	0.785713041068296	0.361	0.091	1.65366472758743e-223	Smooth muscle cell	Lbh
Txnrd3	1.49385761264856e-226	0.580983178400636	0.297	0.056	4.66875319681053e-222	Smooth muscle cell	Txnrd3
Arhgap10	6.43213421405248e-225	0.687279256806208	0.396	0.105	2.01023490591782e-220	Smooth muscle cell	Arhgap10
Ggt5	1.51901399517433e-224	0.757599034191601	0.3	0.059	4.74737443911834e-220	Smooth muscle cell	Ggt5
G0s21	1.13642668790261e-223	0.875418838121775	0.281	0.048	3.55167432770202e-219	Smooth muscle cell	G0s2
Nudt4	6.77863660228881e-221	1.06872236532541	0.592	0.295	2.11852729731332e-216	Smooth muscle cell	Nudt4
Gas11	3.95065093650809e-217	0.967958216999334	0.334	0.075	1.23469693718687e-212	Smooth muscle cell	Gas1
Ift43	8.41061312604582e-217	0.668097221461947	0.36	0.09	2.6285689202831e-212	Smooth muscle cell	Ift43
Dlc11	1.01260003091037e-209	0.88495174820718	0.761	0.467	3.16467887660418e-205	Smooth muscle cell	Dlc1
Cacna2d11	1.07317209892709e-208	0.601872348543196	0.281	0.053	3.35398476077684e-204	Smooth muscle cell	Cacna2d1
Rrad	2.38726677663203e-208	1.01299983823849	0.417	0.133	7.46092485700809e-204	Smooth muscle cell	Rrad
Pcdh19	4.55423546449883e-207	0.90056604387219	0.487	0.18	1.42333520971982e-202	Smooth muscle cell	Pcdh19
Gstm11	6.19993822947823e-207	0.924848146421291	0.714	0.375	1.93766669485883e-202	Smooth muscle cell	Gstm1
Prrx11	7.40420275666409e-207	0.604189866725062	0.261	0.045	2.31403548754023e-202	Smooth muscle cell	Prrx1
Bmpr1a1	8.58486288590961e-204	0.548600896685023	0.312	0.069	2.68302719773333e-199	Smooth muscle cell	Bmpr1a
Cbfa2t3	5.93548570237339e-203	0.948216623541321	0.562	0.244	1.85501734656276e-198	Smooth muscle cell	Cbfa2t3
Irs21	2.80721758952359e-202	0.886300935226955	0.384	0.11	8.77339713253809e-198	Smooth muscle cell	Irs2
Cp1	3.26857924965902e-198	0.715902140491321	0.482	0.18	1.02152907289593e-193	Smooth muscle cell	Cp
Hmgn3	2.74635481120634e-197	0.593560839220926	0.296	0.064	8.58318269146318e-193	Smooth muscle cell	Hmgn3
Pik3r1	4.12136567200665e-196	0.776990391215239	0.508	0.2	1.28805041347224e-191	Smooth muscle cell	Pik3r1
Stk38l	1.2573872726539e-194	0.526876032447801	0.262	0.049	3.92971244322522e-190	Smooth muscle cell	Stk38l
Ppp1r12a	2.0987437474373e-194	0.885037766165363	0.674	0.414	6.55920383386578e-190	Smooth muscle cell	Ppp1r12a
Dmd	1.13795147462752e-193	0.588433849745587	0.272	0.054	3.55643974365339e-189	Smooth muscle cell	Dmd
Pgf1	3.88075735591773e-193	0.855543254579553	0.458	0.159	1.21285309644497e-188	Smooth muscle cell	Pgf
Map1b	9.21977380303249e-191	0.857712718228863	0.483	0.188	2.88145590666174e-186	Smooth muscle cell	Map1b
Lpp	1.02150921661021e-189	0.85988496630449	0.562	0.267	3.1925227546719e-185	Smooth muscle cell	Lpp
Plxdc21	1.1131255202802e-183	0.639253689183371	0.338	0.094	3.4788511885317e-179	Smooth muscle cell	Plxdc2
Mtus1	1.07448215116012e-182	0.749303337311331	0.542	0.236	3.35807906702072e-178	Smooth muscle cell	Mtus1
Wtip	2.15530373028825e-182	0.721467594315748	0.371	0.122	6.73597074826986e-178	Smooth muscle cell	Wtip
Gnb4	4.13241009662521e-181	0.82745772140509	0.368	0.115	1.29150212749828e-176	Smooth muscle cell	Gnb4
Pck2	1.33633112129736e-180	0.628362232009273	0.326	0.086	4.17643565339065e-176	Smooth muscle cell	Pck2
Stard8	2.42481800857748e-180	0.631838116885892	0.378	0.114	7.57828372220719e-176	Smooth muscle cell	Stard8
Btbd3	2.70519958057769e-180	0.650887611763769	0.384	0.119	8.45456024917946e-176	Smooth muscle cell	Btbd3
Snai1	2.8773970536569e-180	0.632296126564994	0.304	0.075	8.99272901179391e-176	Smooth muscle cell	Snai1
Fam110a	7.9246353386159e-176	0.731687665728608	0.317	0.086	2.47668628237763e-171	Smooth muscle cell	Fam110a
Zfp7031	1.12270714605624e-175	0.753021781371112	0.501	0.21	3.50879664356957e-171	Smooth muscle cell	Zfp703
Spry2	1.46540746917231e-175	0.816218446859706	0.398	0.139	4.57983796340422e-171	Smooth muscle cell	Spry2
Ptpn9	7.88330447351376e-175	0.625044206658877	0.358	0.109	2.46376914710726e-170	Smooth muscle cell	Ptpn9
Nedd41	1.0159885880485e-173	0.75437945545057	0.706	0.391	3.17526913422798e-169	Smooth muscle cell	Nedd4
Mprip	4.52899679568172e-172	0.714554776193368	0.734	0.479	1.41544736855441e-167	Smooth muscle cell	Mprip
Atp2a2	1.56657028449109e-170	0.833082199728725	0.702	0.455	4.89600211012001e-166	Smooth muscle cell	Atp2a2
Fchsd2	1.79265953856074e-168	0.584592471016655	0.337	0.097	5.60259885586389e-164	Smooth muscle cell	Fchsd2
Fbxo32	1.81435679078522e-168	0.704134352356433	0.341	0.103	5.67040927824105e-164	Smooth muscle cell	Fbxo32
Clu	2.38131506788552e-166	0.52386111654716	0.322	0.091	7.44232398166261e-162	Smooth muscle cell	Clu
Uba2	1.54297329706879e-165	0.767632146645288	0.497	0.24	4.82225444532909e-161	Smooth muscle cell	Uba2
Angptl21	1.35803920457464e-164	0.668757478619425	0.252	0.054	4.24427992605713e-160	Smooth muscle cell	Angptl2
Msrb3	5.71891762440368e-164	0.581332181189488	0.407	0.144	1.78733332515488e-159	Smooth muscle cell	Msrb3
Pla1a1	1.88920994936894e-163	0.612583230867593	0.301	0.08	5.90434785476275e-159	Smooth muscle cell	Pla1a
Ccnd2	1.01425978740485e-162	0.845584752051332	0.622	0.33	3.16986611357639e-158	Smooth muscle cell	Ccnd2
Jam3	1.15026889520066e-162	0.629066322473912	0.393	0.136	3.59493537817061e-158	Smooth muscle cell	Jam3
Meg31	3.93257975962235e-162	0.772170132168731	0.317	0.096	1.22904915227477e-157	Smooth muscle cell	Meg3
Gpx81	8.01537548154953e-162	0.557302137813379	0.251	0.055	2.50504529924867e-157	Smooth muscle cell	Gpx8
Jade11	3.148903675165e-159	0.683721543035432	0.388	0.135	9.84126865599316e-155	Smooth muscle cell	Jade1
Mast41	4.68701507644621e-159	0.720277420285892	0.768	0.503	1.46483282184174e-154	Smooth muscle cell	Mast4
Ppp1r15a	2.3137266419875e-157	0.849705242467056	0.773	0.612	7.23108987420353e-153	Smooth muscle cell	Ppp1r15a
Arhgdib	3.63637627177862e-157	0.610317537209328	0.369	0.123	1.13647667621897e-152	Smooth muscle cell	Arhgdib
Tspan31	3.07577121878e-156	0.654198180520118	0.471	0.194	9.61270779005315e-152	Smooth muscle cell	Tspan3
Csrp21	4.84060114132385e-156	0.784041976187479	0.592	0.299	1.51283307469794e-151	Smooth muscle cell	Csrp2
C2cd2	1.24112754782155e-154	0.511679553842238	0.293	0.078	3.87889592520669e-150	Smooth muscle cell	C2cd2
Epn2	1.77991667442576e-154	0.648106769262092	0.507	0.228	5.56277358258284e-150	Smooth muscle cell	Epn2
Gng111	3.2918468817682e-154	0.776069678878184	0.758	0.474	1.02880090595902e-149	Smooth muscle cell	Gng11
Lims1	1.74853833264107e-153	0.730827970078133	0.656	0.394	5.46470685100314e-149	Smooth muscle cell	Lims1
Plekhg2	1.58216123047023e-152	0.608989505326038	0.481	0.204	4.9447284935886e-148	Smooth muscle cell	Plekhg2
Tnfrsf21	4.19526910147483e-152	0.613833251802538	0.273	0.074	1.31114745228393e-147	Smooth muscle cell	Tnfrsf21
Rbpms	4.60881591529408e-150	0.720581357647235	0.789	0.547	1.44039323800686e-145	Smooth muscle cell	Rbpms
Vcl	1.6923778509369e-149	0.633004626579233	0.457	0.192	5.28918849753308e-145	Smooth muscle cell	Vcl
Amotl1	3.24979161638038e-149	0.678549314235427	0.546	0.267	1.01565737386736e-144	Smooth muscle cell	Amotl1
Adamts4	5.27110150837136e-147	0.920014225904388	0.496	0.229	1.6473773544113e-142	Smooth muscle cell	Adamts4
Lgals11	1.23292806372444e-145	0.503105844670611	0.453	0.193	3.85327007755798e-141	Smooth muscle cell	Lgals1
Daam1	4.7190514172157e-145	0.645260209283755	0.367	0.129	1.47484513942242e-140	Smooth muscle cell	Daam1
Lmna	1.85036972505551e-144	0.785767505072905	0.635	0.367	5.78296050171599e-140	Smooth muscle cell	Lmna
Lrrc32	7.68337822935673e-144	0.518768023671989	0.379	0.136	2.40128619802086e-139	Smooth muscle cell	Lrrc32
Selenom1	8.78574008061302e-143	0.716742188661901	0.618	0.332	2.74580734739399e-138	Smooth muscle cell	Selenom
Septin8	1.61872847477874e-142	0.53809758864812	0.346	0.116	5.05901210222599e-138	Smooth muscle cell	Septin8
Abr	2.63935624503843e-142	0.515594212865591	0.314	0.096	8.24878007261861e-138	Smooth muscle cell	Abr
Fbln51	2.58705194626941e-139	0.991166156825112	0.377	0.158	8.0853134476758e-135	Smooth muscle cell	Fbln5
Bcr	1.32041031946477e-138	0.63532458778094	0.28	0.081	4.12667837142323e-134	Smooth muscle cell	Bcr
Nr4a11	3.66500234688909e-138	0.81559968698978	0.625	0.355	1.14542318347325e-133	Smooth muscle cell	Nr4a1
Oaz2	4.99376758210323e-138	0.599661374607707	0.512	0.244	1.56070218243472e-133	Smooth muscle cell	Oaz2
Septin11	6.82827770521415e-136	0.701478975556068	0.596	0.335	2.13404163121058e-131	Smooth muscle cell	Septin11
Dstn	1.09318157020813e-135	1.08546972264649	0.622	0.437	3.41652036137148e-131	Smooth muscle cell	Dstn
Sparcl1	2.83575851632695e-135	0.666811080053149	0.875	0.711	8.86259609107663e-131	Smooth muscle cell	Sparcl1
Calm2	2.25657187692243e-134	0.617665588102237	0.799	0.66	7.05246408694566e-130	Smooth muscle cell	Calm2
Kitl1	1.41954626051832e-132	0.615859221144667	0.706	0.427	4.4365079279979e-128	Smooth muscle cell	Kitl
Cyth31	7.47994559560508e-132	0.637893383939409	0.621	0.346	2.33770739699445e-127	Smooth muscle cell	Cyth3
Pacsin2	1.47022179926529e-130	0.53075428615481	0.42	0.176	4.59488418924382e-126	Smooth muscle cell	Pacsin2
Emilin11	3.35622983988048e-130	0.55709661628196	0.343	0.121	1.04892251185785e-125	Smooth muscle cell	Emilin1
Tnks1bp1	1.29602080693008e-127	0.514232860554953	0.414	0.172	4.05045382789857e-123	Smooth muscle cell	Tnks1bp1
Rnd31	1.42673699763202e-127	0.599684707054715	0.355	0.131	4.45898113869936e-123	Smooth muscle cell	Rnd3
Sun2	3.06825308827651e-127	0.504029242742451	0.352	0.129	9.58921137679058e-123	Smooth muscle cell	Sun2
Id3	4.40614918959266e-125	0.654012461296391	0.878	0.74	1.37705380622339e-120	Smooth muscle cell	Id3
Man2a11	4.82229714958056e-125	0.746298641238339	0.513	0.261	1.50711252815841e-120	Smooth muscle cell	Man2a1
Pbxip1	1.21164406645828e-124	0.629768215737286	0.368	0.148	3.78675120090207e-120	Smooth muscle cell	Pbxip1
St8sia6	7.11512517354461e-122	0.586445031241464	0.369	0.144	2.2236900704879e-117	Smooth muscle cell	St8sia6
Fos	1.35261565880005e-120	0.772782050066384	0.874	0.769	4.22732971844779e-116	Smooth muscle cell	Fos
Nbeal1	1.47335245949427e-120	0.546018536658735	0.56	0.295	4.60466844165743e-116	Smooth muscle cell	Nbeal1
Lgalsl	6.02635614461688e-120	0.553209144354256	0.456	0.211	1.88341708587711e-115	Smooth muscle cell	Lgalsl
Syne2	2.27789056958465e-119	0.584827240207429	0.488	0.236	7.11909139712291e-115	Smooth muscle cell	Syne2
Zfp46	7.22690276457156e-119	0.523048044402115	0.296	0.099	2.25862392101155e-114	Smooth muscle cell	Zfp46
Atpif1	9.61758087751043e-115	0.714440969940532	0.495	0.256	3.00578255164834e-110	Smooth muscle cell	Atpif1
Adamts11	1.26856818870583e-114	0.781451948793841	0.786	0.616	3.96465616016234e-110	Smooth muscle cell	Adamts1
Tns11	7.8138173027009e-114	0.553926704626202	0.803	0.623	2.44205232161311e-109	Smooth muscle cell	Tns1
Prkacb	3.45164702871367e-112	0.53749014489127	0.477	0.234	1.07874324588388e-107	Smooth muscle cell	Prkacb
Lamb21	1.96557483782827e-110	0.590765364400753	0.599	0.352	6.14301104066471e-106	Smooth muscle cell	Lamb2
Stmn2	1.04795565721358e-109	0.57228559703987	0.267	0.088	3.27517581548959e-105	Smooth muscle cell	Stmn2
Utrn1	2.09591862595957e-109	0.658972897888315	0.606	0.371	6.55037448171145e-105	Smooth muscle cell	Utrn
Hes1	2.11651332204542e-108	0.648168596950518	0.655	0.405	6.61473908538854e-104	Smooth muscle cell	Hes1
Itpripl2	5.81708718027659e-108	0.538114715203967	0.424	0.196	1.81801425645184e-103	Smooth muscle cell	Itpripl2
Sema6d	9.21673800634236e-108	0.517597489157885	0.403	0.179	2.88050712912218e-103	Smooth muscle cell	Sema6d
Slc38a2	1.49100595730922e-106	0.638389218344306	0.817	0.676	4.65984091837851e-102	Smooth muscle cell	Slc38a2
Snx181	2.47865478634311e-105	0.567707524549798	0.542	0.298	7.74653980375811e-101	Smooth muscle cell	Snx18
Epas11	3.96830928193625e-105	0.541680693147414	0.848	0.72	1.24021569988354e-100	Smooth muscle cell	Epas1
Crtc31	2.32332378391386e-104	0.510520681790979	0.417	0.195	7.26108382186597e-100	Smooth muscle cell	Crtc3
Cox8a	9.39440495999486e-104	0.507968812719572	0.853	0.783	2.93603338214719e-99	Smooth muscle cell	Cox8a
Ttc28	7.33269279925498e-103	0.505550831967573	0.433	0.207	2.29168648055116e-98	Smooth muscle cell	Ttc28
Esyt2	3.22461921473537e-102	0.56507902178875	0.446	0.224	1.00779024318125e-97	Smooth muscle cell	Esyt2
Msi2	3.69188456380542e-102	0.504583411201201	0.507	0.269	1.15382468272611e-97	Smooth muscle cell	Msi2
Itgb1	1.10203504984257e-101	0.516000728640045	0.825	0.698	3.444190141273e-97	Smooth muscle cell	Itgb1
Rasgrp2	7.73548482152005e-101	0.697759162131512	0.416	0.199	2.41757107126966e-96	Smooth muscle cell	Rasgrp2
Rock1	1.06277316194544e-100	0.585130836308478	0.722	0.529	3.32148496302808e-96	Smooth muscle cell	Rock1
Arhgap5	1.13988652601733e-98	0.530577506515812	0.564	0.325	3.56248735976195e-94	Smooth muscle cell	Arhgap5
Nr4a21	3.66139670063449e-98	0.888208624039786	0.338	0.15	1.1442963108493e-93	Smooth muscle cell	Nr4a2
Peli1	7.22965637810629e-96	0.637015066434862	0.541	0.329	2.25948450784956e-91	Smooth muscle cell	Peli1
Lrrc581	7.42364271965591e-96	0.603245629473259	0.724	0.531	2.32011105917406e-91	Smooth muscle cell	Lrrc58
Gem1	1.96138261221332e-94	0.557866708852867	0.369	0.165	6.12990907795029e-90	Smooth muscle cell	Gem
Hspa1a1	4.17612676445256e-94	0.745855091445367	0.682	0.465	1.30516489769436e-89	Smooth muscle cell	Hspa1a
Irf2bp2	7.08181980106332e-94	0.550310969018219	0.578	0.348	2.21328114242632e-89	Smooth muscle cell	Irf2bp2
Serpine11	1.05440387437925e-92	0.553420500274006	0.298	0.117	3.29532842859747e-88	Smooth muscle cell	Serpine1
Mef2c	2.52029501724632e-91	0.560870716024062	0.649	0.419	7.87667801739992e-87	Smooth muscle cell	Mef2c
Egr1	4.01887893523147e-91	0.578632909488123	0.865	0.764	1.25602023362789e-86	Smooth muscle cell	Egr1
Hspa1b	3.05864823923962e-88	0.626275851198306	0.614	0.384	9.55919334209557e-84	Smooth muscle cell	Hspa1b
Septin41	3.0674945094383e-88	0.684314627157076	0.482	0.266	9.58684059034753e-84	Smooth muscle cell	Septin4
Ecm21	7.23718841705525e-87	0.533850921965863	0.264	0.1	2.26183849598228e-82	Smooth muscle cell	Ecm2
Gm26802	1.76997153852313e-86	0.6702434120364	0.424	0.217	5.53169204934635e-82	Smooth muscle cell	Gm26802
Sh3bgrl	5.83035672313485e-86	0.551692219980154	0.609	0.4	1.82216138668133e-81	Smooth muscle cell	Sh3bgrl
Fosb1	1.93261988937243e-85	0.646697254904125	0.805	0.668	6.04001694025566e-81	Smooth muscle cell	Fosb
Zfp36l11	3.32138976063683e-84	0.542619427747671	0.836	0.708	1.03803394189183e-79	Smooth muscle cell	Zfp36l1
Rora1	1.77024265564575e-83	0.535020344032514	0.475	0.261	5.53253937168965e-79	Smooth muscle cell	Rora
Phlda11	6.49410478694916e-83	0.650721552215255	0.523	0.307	2.02960256906522e-78	Smooth muscle cell	Phlda1
Sema3g	1.82660000822751e-77	0.50069053698094	0.346	0.164	5.70867300571343e-73	Smooth muscle cell	Sema3g
Fabp51	8.55741009469634e-75	0.644875196929891	0.722	0.534	2.67444737689545e-70	Smooth muscle cell	Fabp5
Ptp4a31	7.9980906063501e-73	0.604830465088723	0.554	0.358	2.4996432572026e-68	Smooth muscle cell	Ptp4a3
Gadd45b	4.1218661971358e-72	0.658674074700351	0.707	0.536	1.28820684259085e-67	Smooth muscle cell	Gadd45b
Ifi27	2.9642692631647e-66	0.523183507048477	0.55	0.36	9.26423072816864e-62	Smooth muscle cell	Ifi27
Gadd45g	1.15097586837763e-51	0.520432898177189	0.565	0.394	3.5971448814406e-47	Smooth muscle cell	Gadd45g
Mustn11	2.34646536876516e-35	0.780112476108393	0.511	0.395	7.33340821700175e-31	Smooth muscle cell	Mustn1
Csrp1	3.90168635028127e-19	0.566694867893444	0.413	0.329	1.21939403505341e-14	Smooth muscle cell	Csrp1
Il61	3.53944148953704e-18	0.551176762692908	0.284	0.201	1.10618164872501e-13	Smooth muscle cell	Il6
Cd74	0	5.90161103744923	0.823	0.088	0	Macrophage	Cd74
Lyz2	0	5.57589968149875	0.9	0.062	0	Macrophage	Lyz2
C1qb	0	5.55555247430444	0.939	0.032	0	Macrophage	C1qb
C1qa	0	5.26115327431963	0.927	0.025	0	Macrophage	C1qa
H2-Eb1	0	5.18842895437605	0.704	0.046	0	Macrophage	H2-Eb1
H2-Aa	0	5.1622835001975	0.722	0.049	0	Macrophage	H2-Aa
H2-Ab1	0	5.05396014834588	0.744	0.05	0	Macrophage	H2-Ab1
C1qc	0	4.79003016291664	0.916	0.018	0	Macrophage	C1qc
Ccl4	0	4.66591287933379	0.573	0.035	0	Macrophage	Ccl4
Apoe1	0	4.40054991587027	0.925	0.49	0	Macrophage	Apoe
Pf4	0	4.31601251424436	0.739	0.068	0	Macrophage	Pf4
Cd14	0	4.31142108634315	0.853	0.08	0	Macrophage	Cd14
Ctss	0	4.22401315641882	0.925	0.036	0	Macrophage	Ctss
Fcer1g	0	4.18287832359374	0.968	0.063	0	Macrophage	Fcer1g
Saa3	0	4.05771353202699	0.413	0.126	0	Macrophage	Saa3
Ccl3	0	3.58528960515538	0.588	0.023	0	Macrophage	Ccl3
Wfdc17	0	3.49901718786298	0.787	0.041	0	Macrophage	Wfdc17
Fcgr3	0	3.35574394510536	0.864	0.023	0	Macrophage	Fcgr3
Fcgr2b	0	3.25780246036035	0.816	0.025	0	Macrophage	Fcgr2b
Tyrobp	0	3.2034941017893	0.934	0.038	0	Macrophage	Tyrobp
Sdc41	0	3.16327333908836	0.767	0.193	0	Macrophage	Sdc4
Il1b	0	3.02299181175574	0.475	0.034	0	Macrophage	Il1b
Lgmn	0	2.99524425766726	0.852	0.136	0	Macrophage	Lgmn
Mrc1	0	2.96025223034876	0.7	0.006	0	Macrophage	Mrc1
Laptm5	0	2.88429324215472	0.872	0.05	0	Macrophage	Laptm5
Ccl6	0	2.8391023462772	0.591	0.014	0	Macrophage	Ccl6
Ccl9	0	2.81934020573407	0.686	0.012	0	Macrophage	Ccl9
Fth11	0	2.80742020865799	0.995	0.948	0	Macrophage	Fth1
Cybb	0	2.7869992397278	0.75	0.021	0	Macrophage	Cybb
Ctsc	0	2.76873708553819	0.735	0.042	0	Macrophage	Ctsc
Cd52	0	2.74034864446746	0.786	0.045	0	Macrophage	Cd52
Ms4a6d	0	2.68764629651063	0.754	0.012	0	Macrophage	Ms4a6d
Hmox11	0	2.65371994221468	0.658	0.173	0	Macrophage	Hmox1
Csf1r	0	2.6341296589719	0.747	0.018	0	Macrophage	Csf1r
Ms4a6c	0	2.63030997559116	0.809	0.017	0	Macrophage	Ms4a6c
F13a1	0	2.59901733075669	0.569	0.01	0	Macrophage	F13a1
Basp1	0	2.55297055012132	0.64	0.035	0	Macrophage	Basp1
Mafb	0	2.50953214828155	0.719	0.164	0	Macrophage	Mafb
Lcp1	0	2.50127876859583	0.802	0.048	0	Macrophage	Lcp1
Trf1	0	2.43621398138333	0.727	0.075	0	Macrophage	Trf
Il1rn	0	2.4009479739539	0.479	0.019	0	Macrophage	Il1rn
Tgfbi	0	2.37114506467506	0.708	0.061	0	Macrophage	Tgfbi
Ifi27l2a1	0	2.34865070958386	0.873	0.265	0	Macrophage	Ifi27l2a
Cd163	0	2.31319527239854	0.396	0.004	0	Macrophage	Cd163
Tmem176b	0	2.30619127634693	0.796	0.183	0	Macrophage	Tmem176b
Cd53	0	2.27622219867667	0.801	0.044	0	Macrophage	Cd53
Spi1	0	2.25864849996398	0.822	0.03	0	Macrophage	Spi1
Zeb22	0	2.25449921138331	0.772	0.144	0	Macrophage	Zeb2
Folr2	0	2.25253530412054	0.399	0.002	0	Macrophage	Folr2
Ctsb	0	2.24803391310545	0.913	0.63	0	Macrophage	Ctsb
Cd72	0	2.23624998033818	0.572	0.007	0	Macrophage	Cd72
Rnf149	0	2.22373959058338	0.691	0.149	0	Macrophage	Rnf149
Cxcl21	0	2.21824431753548	0.694	0.313	0	Macrophage	Cxcl2
Pla2g7	0	2.20395965963207	0.733	0.026	0	Macrophage	Pla2g7
Ctsh	0	2.19858916845351	0.769	0.069	0	Macrophage	Ctsh
Fcgr4	0	2.18395669044418	0.637	0.017	0	Macrophage	Fcgr4
Alox5ap	0	2.16929801764896	0.736	0.028	0	Macrophage	Alox5ap
Plek	0	2.16584184237657	0.727	0.034	0	Macrophage	Plek
Tmem176a	0	2.12589710866613	0.709	0.088	0	Macrophage	Tmem176a
Grn	0	2.08087652702696	0.785	0.303	0	Macrophage	Grn
Ctsz1	0	2.05893005162278	0.846	0.295	0	Macrophage	Ctsz
Bcl2a1b	0	2.0359420582913	0.588	0.02	0	Macrophage	Bcl2a1b
Sh3bgrl3	0	2.02557337174554	0.907	0.522	0	Macrophage	Sh3bgrl3
Fyb	0	2.02498933305417	0.729	0.035	0	Macrophage	Fyb
Unc93b1	0	1.98185345801155	0.745	0.145	0	Macrophage	Unc93b1
Pltp	0	1.98142747953797	0.692	0.246	0	Macrophage	Pltp
Rgs10	0	1.9718212825045	0.641	0.046	0	Macrophage	Rgs10
Slfn2	0	1.97168354982747	0.826	0.283	0	Macrophage	Slfn2
Lilr4b	0	1.96279816077736	0.678	0.023	0	Macrophage	Lilr4b
C5ar1	0	1.94391902540166	0.658	0.019	0	Macrophage	C5ar1
Pid12	0	1.9215930126513	0.708	0.088	0	Macrophage	Pid1
Runx11	0	1.90900857292701	0.725	0.093	0	Macrophage	Runx1
Cd83	0	1.8919413176067	0.545	0.013	0	Macrophage	Cd83
Coro1a	0	1.8825561973723	0.739	0.05	0	Macrophage	Coro1a
Mpeg1	0	1.88235770390075	0.662	0.021	0	Macrophage	Mpeg1
Cbr2	0	1.87548412871912	0.383	0.003	0	Macrophage	Cbr2
Clec4e	0	1.86966859151825	0.444	0.02	0	Macrophage	Clec4e
Ccl12	0	1.85992412080957	0.297	0.004	0	Macrophage	Ccl12
Ly86	0	1.84335650290254	0.577	0.011	0	Macrophage	Ly86
Nlrp3	0	1.83713848297201	0.5	0.01	0	Macrophage	Nlrp3
Ms4a6b	0	1.83614037232559	0.615	0.024	0	Macrophage	Ms4a6b
Ftl11	0	1.83156017818575	0.992	0.912	0	Macrophage	Ftl1
Npc2	0	1.8299770358364	0.884	0.477	0	Macrophage	Npc2
Tent5a1	0	1.80955861335213	0.652	0.143	0	Macrophage	Tent5a
Tnip3	0	1.80661686192532	0.359	0.007	0	Macrophage	Tnip3
Cyba	0	1.80533726065592	0.862	0.438	0	Macrophage	Cyba
Sod21	0	1.80148427566795	0.744	0.52	0	Macrophage	Sod2
Gmfg	0	1.7796741345331	0.75	0.057	0	Macrophage	Gmfg
C3ar1	0	1.77149086751081	0.528	0.004	0	Macrophage	C3ar1
Serp1	0	1.75470323582842	0.76	0.298	0	Macrophage	Serp1
Selenop1	0	1.75299064832391	0.746	0.589	0	Macrophage	Selenop
Ifi2071	0	1.71988880606715	0.714	0.171	0	Macrophage	Ifi207
Marcksl1	0	1.71778183719488	0.732	0.28	0	Macrophage	Marcksl1
Tlr2	0	1.7117187534177	0.614	0.055	0	Macrophage	Tlr2
Aif1	0	1.68702057008364	0.435	0.006	0	Macrophage	Aif1
Rgs1	0	1.68404838546495	0.308	0.01	0	Macrophage	Rgs1
Clec4d	0	1.66873066459723	0.421	0.019	0	Macrophage	Clec4d
Cyth4	0	1.65627816945304	0.663	0.023	0	Macrophage	Cyth4
Itgam	0	1.64887123794754	0.567	0.02	0	Macrophage	Itgam
Dab2	0	1.64079388147488	0.685	0.198	0	Macrophage	Dab2
Lyn	0	1.63221979762389	0.743	0.206	0	Macrophage	Lyn
Arhgdib1	0	1.63194867395277	0.721	0.105	0	Macrophage	Arhgdib
Clec4a1	0	1.62277334772713	0.641	0.011	0	Macrophage	Clec4a1
Ptprc	0	1.6162719670567	0.713	0.043	0	Macrophage	Ptprc
Adgre1	0	1.61220022811395	0.533	0.005	0	Macrophage	Adgre1
Ctsa	0	1.60650482152643	0.729	0.187	0	Macrophage	Ctsa
Cxcl16	0	1.6054478673809	0.658	0.112	0	Macrophage	Cxcl16
H2-DMa	0	1.60304333623393	0.487	0.018	0	Macrophage	H2-DMa
Tnfaip3	0	1.601284912079	0.615	0.252	0	Macrophage	Tnfaip3
Cst32	0	1.60127763507544	0.945	0.71	0	Macrophage	Cst3
Actb	0	1.59430144034377	0.988	0.921	0	Macrophage	Actb
Lrrc25	0	1.58826061801339	0.635	0.018	0	Macrophage	Lrrc25
Cotl1	0	1.58666160212619	0.666	0.086	0	Macrophage	Cotl1
Maf	0	1.57693275422384	0.428	0.045	0	Macrophage	Maf
Tm6sf1	0	1.56705439387167	0.681	0.093	0	Macrophage	Tm6sf1
Gpx1	0	1.56564808833228	0.832	0.519	0	Macrophage	Gpx1
Pfn1	0	1.55975974192145	0.906	0.623	0	Macrophage	Pfn1
Slamf9	0	1.55351814255413	0.479	0.003	0	Macrophage	Slamf9
Pmvk	0	1.55233562729523	0.492	0.082	0	Macrophage	Pmvk
Fcgr1	0	1.54841673719481	0.526	0.007	0	Macrophage	Fcgr1
Ptafr	0	1.54427289120936	0.553	0.015	0	Macrophage	Ptafr
Evi2a	0	1.5440628191584	0.609	0.011	0	Macrophage	Evi2a
Atp6v0c	0	1.54059390676458	0.905	0.654	0	Macrophage	Atp6v0c
Srgn	0	1.53647432741061	0.9	0.7	0	Macrophage	Srgn
Ptpn1	0	1.53640157648575	0.731	0.301	0	Macrophage	Ptpn1
Aoah	0	1.53226591194564	0.546	0.007	0	Macrophage	Aoah
Cfp	0	1.52555973985859	0.475	0.019	0	Macrophage	Cfp
Cd86	0	1.50587409224693	0.567	0.008	0	Macrophage	Cd86
Rac2	0	1.49595314236126	0.625	0.037	0	Macrophage	Rac2
Fam49b	0	1.49429298400941	0.698	0.105	0	Macrophage	Fam49b
Ptpn18	0	1.47789518895317	0.579	0.094	0	Macrophage	Ptpn18
Lgals3	0	1.46852490933014	0.429	0.058	0	Macrophage	Lgals3
Mgl2	0	1.45952987199775	0.365	0.001	0	Macrophage	Mgl2
Acp5	0	1.45599972681375	0.291	0.015	0	Macrophage	Acp5
Ms4a7	0	1.45040545137356	0.438	0.002	0	Macrophage	Ms4a7
Tpd52	0	1.44989162940372	0.699	0.138	0	Macrophage	Tpd52
Cndp2	0	1.44674013244941	0.662	0.169	0	Macrophage	Cndp2
Pirb	0	1.44598848719485	0.606	0.032	0	Macrophage	Pirb
Hexa1	0	1.4455703071403	0.559	0.136	0	Macrophage	Hexa
Psap	0	1.44132063866277	0.896	0.704	0	Macrophage	Psap
Man2b1	0	1.41829979880184	0.649	0.184	0	Macrophage	Man2b1
Clec4a2	0	1.41825195597423	0.523	0.009	0	Macrophage	Clec4a2
Igsf6	0	1.40065096594616	0.562	0.019	0	Macrophage	Igsf6
Snx5	0	1.39795958475312	0.547	0.146	0	Macrophage	Snx5
Cd68	0	1.39630012826367	0.56	0.112	0	Macrophage	Cd68
Il6ra1	0	1.39337809856837	0.633	0.086	0	Macrophage	Il6ra
Prdx5	0	1.39080219314026	0.757	0.336	0	Macrophage	Prdx5
H2-DMb1	0	1.38683547995917	0.35	0.008	0	Macrophage	H2-DMb1
Pld4	0	1.38504194177078	0.452	0.009	0	Macrophage	Pld4
Emp31	0	1.3830618622634	0.576	0.112	0	Macrophage	Emp3
Atox1	0	1.38096169906823	0.825	0.458	0	Macrophage	Atox1
Pik3ap1	0	1.37823326452507	0.586	0.019	0	Macrophage	Pik3ap1
Marchf1	0	1.36385815911372	0.552	0.011	0	Macrophage	Marchf1
Fxyd5	0	1.35999280702192	0.744	0.301	0	Macrophage	Fxyd5
Efhd2	0	1.34938401151683	0.756	0.268	0	Macrophage	Efhd2
Slc7a11	0	1.34215502927241	0.282	0.027	0	Macrophage	Slc7a11
Lsp1	0	1.34157443544501	0.506	0.074	0	Macrophage	Lsp1
Hexb	0	1.33025126315245	0.553	0.138	0	Macrophage	Hexb
Cstb	0	1.32450885149678	0.654	0.248	0	Macrophage	Cstb
Pou2f2	0	1.32317784219487	0.452	0.023	0	Macrophage	Pou2f2
Gns	0	1.31448840013143	0.648	0.134	0	Macrophage	Gns
Gm6377	0	1.29117088099738	0.44	0.012	0	Macrophage	Gm6377
Hpgd	0	1.28108971185326	0.314	0.017	0	Macrophage	Hpgd
Cd300c2	0	1.2596743743533	0.452	0.008	0	Macrophage	Cd300c2
Cd33	0	1.25841890583763	0.516	0.012	0	Macrophage	Cd33
Tnf	0	1.25734349276647	0.466	0.083	0	Macrophage	Tnf
Ccr5	0	1.25226427016514	0.398	0.007	0	Macrophage	Ccr5
Plbd1	0	1.25216053600642	0.45	0.016	0	Macrophage	Plbd1
Fermt3	0	1.24764128020675	0.57	0.031	0	Macrophage	Fermt3
Ninj1	0	1.24648782129408	0.585	0.246	0	Macrophage	Ninj1
Tspo1	0	1.22980860802751	0.824	0.469	0	Macrophage	Tspo
Cfl1	0	1.21967006349719	0.945	0.793	0	Macrophage	Cfl1
Fcrls	0	1.21900627117778	0.336	0.001	0	Macrophage	Fcrls
Tifa	0	1.21844364487927	0.596	0.203	0	Macrophage	Tifa
Slc11a1	0	1.21724497336315	0.508	0.016	0	Macrophage	Slc11a1
Ncf2	0	1.21227994923837	0.569	0.026	0	Macrophage	Ncf2
Dock10	0	1.18539077168867	0.516	0.046	0	Macrophage	Dock10
Slc15a3	0	1.17485218040106	0.54	0.087	0	Macrophage	Slc15a3
Capza2	0	1.17279882244915	0.854	0.571	0	Macrophage	Capza2
Runx3	0	1.15896530350984	0.423	0.014	0	Macrophage	Runx3
Fpr2	0	1.15179898182285	0.314	0.018	0	Macrophage	Fpr2
Epsti1	0	1.14821223327391	0.458	0.015	0	Macrophage	Epsti1
Clta	0	1.14091101162474	0.846	0.575	0	Macrophage	Clta
Rilpl2	0	1.13537113548147	0.503	0.081	0	Macrophage	Rilpl2
Clec4n	0	1.13203971335802	0.353	0.005	0	Macrophage	Clec4n
P2rx4	0	1.13010403442959	0.516	0.054	0	Macrophage	P2rx4
Il10ra	0	1.12726888658397	0.518	0.015	0	Macrophage	Il10ra
Samsn1	0	1.12429416486711	0.436	0.032	0	Macrophage	Samsn1
Lacc1	0	1.12129019168666	0.472	0.015	0	Macrophage	Lacc1
Lyve1	0	1.12003867941601	0.264	0.023	0	Macrophage	Lyve1
Jaml	0	1.1185456698892	0.307	0.011	0	Macrophage	Jaml
Wnk1	0	1.11829800711822	0.827	0.58	0	Macrophage	Wnk1
Lcp2	0	1.10821072931346	0.489	0.023	0	Macrophage	Lcp2
Ifi2041	0	1.1071305009825	0.632	0.248	0	Macrophage	Ifi204
Atp6v0b	0	1.10689926152859	0.796	0.452	0	Macrophage	Atp6v0b
Blvrb	0	1.10517293322883	0.507	0.16	0	Macrophage	Blvrb
Ptprj	0	1.104476849661	0.551	0.057	0	Macrophage	Ptprj
Sirpa	0	1.09992452707005	0.504	0.041	0	Macrophage	Sirpa
Trem2	0	1.0986527200297	0.34	0.004	0	Macrophage	Trem2
Syk	0	1.09516765043807	0.549	0.05	0	Macrophage	Syk
Actr3	0	1.09073875074257	0.836	0.509	0	Macrophage	Actr3
Itgb2	0	1.0886754138757	0.489	0.026	0	Macrophage	Itgb2
Nupr11	0	1.08450967729501	0.442	0.098	0	Macrophage	Nupr1
Csf2ra	0	1.07927706419614	0.5	0.025	0	Macrophage	Csf2ra
Ptpn6	0	1.07460376357468	0.496	0.022	0	Macrophage	Ptpn6
Clec4a3	0	1.07005498455737	0.452	0.009	0	Macrophage	Clec4a3
Vamp8	0	1.06368052321808	0.762	0.35	0	Macrophage	Vamp8
Dok3	0	1.05547469424223	0.475	0.025	0	Macrophage	Dok3
Hck	0	1.05140895508336	0.468	0.019	0	Macrophage	Hck
Rps9	0	1.04826303472044	0.977	0.899	0	Macrophage	Rps9
Hpgds	0	1.04759421583342	0.39	0.007	0	Macrophage	Hpgds
Bcl2a1d	0	1.03840153441935	0.319	0.011	0	Macrophage	Bcl2a1d
Bcl2a1a	0	1.03836231918738	0.297	0.007	0	Macrophage	Bcl2a1a
Tnfaip8	0	1.03677981198477	0.569	0.112	0	Macrophage	Tnfaip8
Arrb2	0	1.03415770987699	0.495	0.034	0	Macrophage	Arrb2
Hcls1	0	1.01743956713175	0.636	0.2	0	Macrophage	Hcls1
Lst1	0	1.01575876211897	0.32	0.02	0	Macrophage	Lst1
Ifi209	0	1.01294260448593	0.412	0.017	0	Macrophage	Ifi209
Cd441	0	1.01122835950693	0.477	0.093	0	Macrophage	Cd44
Msr1	0	1.0057014438909	0.41	0.005	0	Macrophage	Msr1
Arhgap30	0	1.00408612478779	0.507	0.031	0	Macrophage	Arhgap30
Tnfrsf1b	0	0.987947176506862	0.509	0.081	0	Macrophage	Tnfrsf1b
Gpr65	0	0.984765029615742	0.388	0.008	0	Macrophage	Gpr65
Timp21	0	0.981498432868052	0.585	0.176	0	Macrophage	Timp2
Metrnl	0	0.971911493400589	0.478	0.065	0	Macrophage	Metrnl
Ap2a2	0	0.970147993336756	0.539	0.144	0	Macrophage	Ap2a2
Tlr7	0	0.969301597412798	0.44	0.005	0	Macrophage	Tlr7
Rab8b	0	0.968566331787702	0.545	0.147	0	Macrophage	Rab8b
Gas7	0	0.964272762788721	0.441	0.034	0	Macrophage	Gas7
Cd48	0	0.941905370558844	0.419	0.013	0	Macrophage	Cd48
Selplg	0	0.940729136275864	0.434	0.038	0	Macrophage	Selplg
Hs6st1	0	0.935367496663414	0.414	0.057	0	Macrophage	Hs6st1
Slamf7	0	0.934543242356464	0.311	0.005	0	Macrophage	Slamf7
Gatm	0	0.934116051200241	0.36	0.007	0	Macrophage	Gatm
P2ry6	0	0.930208835964166	0.416	0.023	0	Macrophage	P2ry6
Ccr1	0	0.928852852400817	0.319	0.014	0	Macrophage	Ccr1
Cd3021	0	0.923710249628408	0.678	0.239	0	Macrophage	Cd302
Stk17b	0	0.917610222875812	0.609	0.197	0	Macrophage	Stk17b
Gm2a	0	0.914733154644338	0.506	0.113	0	Macrophage	Gm2a
Ighm	0	0.890711783538844	0.259	0.014	0	Macrophage	Ighm
Snx20	0	0.890050547699521	0.418	0.026	0	Macrophage	Snx20
Rassf2	0	0.882676709245296	0.44	0.029	0	Macrophage	Rassf2
Cd300a	0	0.880656284316001	0.388	0.017	0	Macrophage	Cd300a
Lair1	0	0.880545235210664	0.292	0.007	0	Macrophage	Lair1
Sla	0	0.880237841896954	0.434	0.017	0	Macrophage	Sla
Lpxn	0	0.878495163528741	0.417	0.012	0	Macrophage	Lpxn
Csf2rb	0	0.876865819455948	0.466	0.096	0	Macrophage	Csf2rb
Irf5	0	0.871310239832658	0.408	0.02	0	Macrophage	Irf5
Pik3r5	0	0.865679697061978	0.393	0.028	0	Macrophage	Pik3r5
Synj1	0	0.862862644701962	0.562	0.158	0	Macrophage	Synj1
Ncf4	0	0.861873163399885	0.423	0.024	0	Macrophage	Ncf4
Adap21	0	0.858674924408542	0.468	0.065	0	Macrophage	Adap2
Rpl101	0	0.858091682246416	0.941	0.83	0	Macrophage	Rpl10
Smim31	0	0.8577657710502	0.361	0.052	0	Macrophage	Smim3
Nckap1l	0	0.856769546610751	0.432	0.013	0	Macrophage	Nckap1l
Vsir	0	0.847978590956988	0.462	0.105	0	Macrophage	Vsir
Creg1	0	0.845762603569688	0.532	0.163	0	Macrophage	Creg1
Lilra5	0	0.838007689382432	0.278	0.002	0	Macrophage	Lilra5
Scpep11	0	0.832391728483763	0.468	0.076	0	Macrophage	Scpep1
Arap1	0	0.831899123960348	0.434	0.044	0	Macrophage	Arap1
Tmem37	0	0.828726011508082	0.308	0.007	0	Macrophage	Tmem37
Sh3pxd2b	0	0.814521170897775	0.433	0.057	0	Macrophage	Sh3pxd2b
Stap1	0	0.813532129124427	0.308	0.014	0	Macrophage	Stap1
Lilrb4a	0	0.812216869155861	0.343	0.008	0	Macrophage	Lilrb4a
Taok3	0	0.811376549123176	0.439	0.085	0	Macrophage	Taok3
Slc9a3r1	0	0.805695680585018	0.458	0.095	0	Macrophage	Slc9a3r1
Nfam1	0	0.800533032785569	0.396	0.017	0	Macrophage	Nfam1
Cytip	0	0.792850206115861	0.298	0.039	0	Macrophage	Cytip
Phf11b	0	0.790774922386811	0.336	0.049	0	Macrophage	Phf11b
Cebpa	0	0.789342774753959	0.388	0.062	0	Macrophage	Cebpa
Gng2	0	0.788780276340501	0.376	0.03	0	Macrophage	Gng2
Tmem106a	0	0.779307001593636	0.332	0.025	0	Macrophage	Tmem106a
Prcp	0	0.775222839716643	0.525	0.133	0	Macrophage	Prcp
Cd40	0	0.772361910179986	0.348	0.047	0	Macrophage	Cd40
Cd300ld	0	0.76464947214775	0.32	0.008	0	Macrophage	Cd300ld
Rbm47	0	0.752315667976202	0.365	0.008	0	Macrophage	Rbm47
Bmp2k	0	0.75173576422224	0.438	0.082	0	Macrophage	Bmp2k
Cd37	0	0.750868563621752	0.361	0.022	0	Macrophage	Cd37
Tnfaip8l2	0	0.747282752826228	0.327	0.012	0	Macrophage	Tnfaip8l2
Rap2b	0	0.745845102295892	0.417	0.091	0	Macrophage	Rap2b
Glrx	0	0.734534853185421	0.34	0.041	0	Macrophage	Glrx
Dnase2a	0	0.728881161501342	0.373	0.044	0	Macrophage	Dnase2a
Myo5a	0	0.727461944681181	0.323	0.036	0	Macrophage	Myo5a
Apbb1ip1	0	0.7193572985433	0.442	0.078	0	Macrophage	Apbb1ip
Clec12a	0	0.719229207165664	0.254	0.004	0	Macrophage	Clec12a
Ikzf1	0	0.715204634513605	0.386	0.024	0	Macrophage	Ikzf1
Pstpip1	0	0.701504080965865	0.345	0.017	0	Macrophage	Pstpip1
Prkcd	0	0.70037601292613	0.455	0.101	0	Macrophage	Prkcd
Inpp5d	0	0.680987572843998	0.452	0.104	0	Macrophage	Inpp5d
Ncf1	0	0.680479762425322	0.332	0.015	0	Macrophage	Ncf1
Themis2	0	0.677565215472784	0.376	0.04	0	Macrophage	Themis2
Rab3il1	0	0.668911082068581	0.313	0.023	0	Macrophage	Rab3il1
Sgpl1	0	0.658192237412141	0.383	0.058	0	Macrophage	Sgpl1
Prex1	0	0.652764454860522	0.38	0.048	0	Macrophage	Prex1
Nrros	0	0.652394113505063	0.401	0.066	0	Macrophage	Nrros
Siglece	0	0.650454464257363	0.28	0.007	0	Macrophage	Siglece
Vav1	0	0.648692413246305	0.343	0.008	0	Macrophage	Vav1
Ebi3	0	0.644829734917388	0.27	0.008	0	Macrophage	Ebi3
Lpcat2	0	0.640299451482828	0.312	0.014	0	Macrophage	Lpcat2
Prkcb	0	0.63803940956785	0.29	0.011	0	Macrophage	Prkcb
Slc43a2	0	0.607155172422175	0.325	0.029	0	Macrophage	Slc43a2
Cd84	0	0.599977484497173	0.279	0.011	0	Macrophage	Cd84
Mcub	0	0.599067499326977	0.309	0.024	0	Macrophage	Mcub
Sema4a	0	0.591010777505444	0.282	0.017	0	Macrophage	Sema4a
Slc7a8	0	0.573613173299944	0.284	0.004	0	Macrophage	Slc7a8
Pik3cd	0	0.570452934131166	0.33	0.024	0	Macrophage	Pik3cd
Dclre1c	0	0.566505304979349	0.294	0.029	0	Macrophage	Dclre1c
Arhgap45	0	0.556305000641995	0.309	0.023	0	Macrophage	Arhgap45
Bst1	0	0.550220043349919	0.268	0.012	0	Macrophage	Bst1
B4galt6	0	0.544291054716101	0.278	0.02	0	Macrophage	B4galt6
Dock8	0	0.541178226852545	0.259	0.021	0	Macrophage	Dock8
Dock2	0	0.516299280091942	0.274	0.016	0	Macrophage	Dock2
Nfkbie	2.59384464066654e-321	0.623557330116608	0.324	0.047	8.10654265547515e-317	Macrophage	Nfkbie
Apobec1	6.16593926009876e-321	0.61574498747214	0.295	0.036	1.92704099695866e-316	Macrophage	Apobec1
Rel	7.76720601827024e-320	1.05855191685867	0.621	0.239	2.42748489689e-315	Macrophage	Rel
Sipa1l1	1.21278294084651e-319	0.665873963769274	0.404	0.082	3.79031052502759e-315	Macrophage	Sipa1l1
Tgif1	1.33203680094732e-316	0.968509483623414	0.535	0.178	4.16301461400067e-312	Macrophage	Tgif1
Gusb	4.49032672388323e-315	0.730497803460347	0.433	0.1	1.40336181101523e-310	Macrophage	Gusb
Emilin2	1.34375686613799e-311	0.51032500492163	0.286	0.036	4.19964333374107e-307	Macrophage	Emilin2
C4b1	4.09501808191575e-309	1.19460517341011	0.343	0.058	1.27981600114113e-304	Macrophage	C4b
Stard7	7.10079427018431e-309	0.867863461445642	0.422	0.106	2.2192112332607e-304	Macrophage	Stard7
Nfkbid	3.11131702521685e-308	0.666248814569278	0.278	0.033	9.72379909891022e-304	Macrophage	Nfkbid
Cd632	3.92121413286258e-301	1.12670101485067	0.725	0.335	1.22549705294354e-296	Macrophage	Cd63
Gpsm3	2.38561194696186e-299	0.633864477067572	0.416	0.094	7.45575301783991e-295	Macrophage	Gpsm3
Plxnb2	1.85792948766812e-295	0.521020741057231	0.292	0.04	5.80658702780919e-291	Macrophage	Plxnb2
Ppp1r21	3.12959001843721e-294	0.543288296060091	0.328	0.054	9.78090768462181e-290	Macrophage	Ppp1r21
Map3k8	1.5781135514815e-293	0.914703072403145	0.606	0.231	4.93207828244513e-289	Macrophage	Map3k8
Msrb1	2.71727581074236e-293	0.85405128907623	0.537	0.172	8.4923020913131e-289	Macrophage	Msrb1
Dennd1a	4.07206140428344e-291	0.575177322323781	0.375	0.076	1.2726413506807e-286	Macrophage	Dennd1a
Tank	3.04930034425381e-290	0.717084790966627	0.464	0.129	9.52997836589643e-286	Macrophage	Tank
Creb5	4.92850826827353e-290	0.914004071587302	0.522	0.17	1.54030668908353e-285	Macrophage	Creb5
Arpc4	3.70237575142031e-289	0.877019969373872	0.736	0.402	1.15710349359139e-284	Macrophage	Arpc4
Traf1	4.3473467464975e-286	0.693076473449901	0.262	0.031	1.35867627868286e-281	Macrophage	Traf1
Fau	7.53065490578482e-286	0.676328077309059	0.984	0.945	2.35355557770493e-281	Macrophage	Fau
Abhd12	6.66136325794598e-283	0.781304549637263	0.39	0.097	2.08187585900586e-278	Macrophage	Abhd12
Asah1	9.79555368542261e-283	0.830599666625494	0.599	0.238	3.06140439330513e-278	Macrophage	Asah1
Naaa	1.50689974001413e-282	0.529023879239389	0.25	0.028	4.70951375746615e-278	Macrophage	Naaa
Ppt1	6.96319934434297e-275	0.631929463827427	0.457	0.127	2.17620869108751e-270	Macrophage	Ppt1
M6pr	1.53715172969457e-274	0.772476021437813	0.552	0.202	4.80406030081445e-270	Macrophage	M6pr
Ftl1-ps1	6.63164082848054e-274	0.759001835638371	0.495	0.158	2.07258670812502e-269	Macrophage	Ftl1-ps1
Pip4k2a	1.95969471047949e-273	0.668809387650304	0.407	0.1	6.12463387866156e-269	Macrophage	Pip4k2a
Cyfip1	6.55564390352061e-273	0.851748930652579	0.631	0.28	2.0488353891673e-268	Macrophage	Cyfip1
Rhog	1.19017197629868e-272	0.777741794751042	0.584	0.221	3.71964447752625e-268	Macrophage	Rhog
Mertk	5.28293567121048e-269	0.500748787731783	0.314	0.055	1.65107588532341e-264	Macrophage	Mertk
Tmem219	2.14520698917938e-266	0.650660398274329	0.434	0.117	6.70441540328231e-262	Macrophage	Tmem219
Mkrn1	3.69483794875414e-266	1.03876168524711	0.589	0.267	1.15474770412413e-261	Macrophage	Mkrn1
Lamp1	1.71802591880408e-262	0.816007141058305	0.842	0.657	5.36934640403839e-258	Macrophage	Lamp1
Lgals12	1.42801650804906e-259	1.00435024467381	0.54	0.188	4.46297999260572e-255	Macrophage	Lgals1
Cd38	6.04159685469522e-257	1.08358689040194	0.509	0.231	1.8881802649979e-252	Macrophage	Cd38
Rps29	5.17061688766673e-254	0.702369102903156	0.968	0.912	1.61597289590248e-249	Macrophage	Rps29
Kctd12	4.95546109676606e-253	1.04864215129558	0.687	0.399	1.5487302565723e-248	Macrophage	Kctd12
Tmcc1	1.4081962705632e-252	0.822308064014646	0.492	0.168	4.40103580439118e-248	Macrophage	Tmcc1
Casp4	1.49810279544059e-252	0.864849616140848	0.634	0.281	4.68202066659046e-248	Macrophage	Casp4
Stxbp3	2.41188233576778e-252	0.802523902681787	0.511	0.185	7.53785586397504e-248	Macrophage	Stxbp3
Adam91	2.94184132554596e-252	0.767245071779576	0.506	0.177	9.19413669472878e-248	Macrophage	Adam9
Grb2	1.21715786410494e-248	0.724889844403429	0.614	0.26	3.80398347268718e-244	Macrophage	Grb2
Rbpj	9.9636439460814e-244	0.724632971934677	0.511	0.185	3.11393764246882e-239	Macrophage	Rbpj
Stx7	1.40524948221427e-241	0.723904731543635	0.606	0.261	4.39182620676427e-237	Macrophage	Stx7
Arpc2	2.80019007120975e-239	0.727444861821445	0.88	0.712	8.75143402955183e-235	Macrophage	Arpc2
Sh3bgrl1	1.36517808897269e-238	0.831169160864174	0.712	0.394	4.26659108146635e-234	Macrophage	Sh3bgrl
Egln2	7.04548053858183e-233	0.929467494053534	0.618	0.343	2.20192403272298e-228	Macrophage	Egln2
Tet2	8.05547503374491e-233	0.888442123009908	0.534	0.222	2.5175776122963e-228	Macrophage	Tet2
Pycard	4.81313534982217e-232	0.527494144593273	0.372	0.096	1.50424919087992e-227	Macrophage	Pycard
Rab31	6.3290466536193e-232	0.655132838098999	0.458	0.148	1.97801695065564e-227	Macrophage	Rab31
Grk2	9.79078090384722e-231	0.644957848689725	0.562	0.222	3.05991275587937e-226	Macrophage	Grk2
Mfsd1	2.86520962007749e-229	0.598829558960291	0.479	0.163	8.95463962562818e-225	Macrophage	Mfsd1
Stab1	6.09547466729794e-226	0.870090247774979	0.415	0.135	1.90501869777063e-221	Macrophage	Stab1
Dusp16	1.20791806582643e-225	0.655507179748536	0.433	0.134	3.77510633112735e-221	Macrophage	Dusp16
Ehd4	1.01872983527705e-224	1.05473072396185	0.519	0.24	3.18383635419135e-220	Macrophage	Ehd4
Dennd4a	2.46179130004612e-224	0.908036279966408	0.568	0.254	7.69383635003415e-220	Macrophage	Dennd4a
Tnip2	3.16143246762447e-224	0.653045084212267	0.433	0.137	9.88042489106676e-220	Macrophage	Tnip2
Hfe	3.66896687550536e-222	0.666795017046606	0.418	0.128	1.14666221760169e-217	Macrophage	Hfe
Rnaset2a	5.35150717064437e-222	0.75694947265353	0.635	0.304	1.67250653604149e-217	Macrophage	Rnaset2a
Mpp1	7.16293394798101e-221	0.641355666852197	0.376	0.104	2.23863174676251e-216	Macrophage	Mpp1
1700017B05Rik	7.93991884159483e-221	0.53437333304082	0.339	0.082	2.48146283556363e-216	Macrophage	1700017B05Rik
Ucp21	1.35380902467828e-219	0.689316551014579	0.932	0.678	4.23105934482704e-215	Macrophage	Ucp2
Fam107b	2.06674888171489e-219	0.520415696328587	0.301	0.064	6.45921028002354e-215	Macrophage	Fam107b
H2az1	2.38814453944809e-219	0.975161375780239	0.817	0.599	7.46366812913712e-215	Macrophage	H2az1
Ogfrl1	5.64363217885011e-219	0.558969382527335	0.38	0.104	1.76380436485603e-214	Macrophage	Ogfrl1
Ifi206	2.74385757257204e-214	0.579046213259703	0.255	0.044	8.57537807155939e-210	Macrophage	Ifi206
Pitpna	3.03850016348237e-213	0.732735885025797	0.715	0.407	9.49622456093146e-209	Macrophage	Pitpna
Ubash3b	6.35176901614755e-210	0.557478160561437	0.34	0.086	1.98511837061659e-205	Macrophage	Ubash3b
Atpif11	3.49711749939582e-208	0.683070932636203	0.58	0.251	1.09295413208618e-203	Macrophage	Atpif1
Skap2	2.48679100234167e-207	0.603201100881481	0.578	0.248	7.77196791961843e-203	Macrophage	Skap2
Rin2	1.14591758346047e-204	0.837345365225539	0.529	0.221	3.58133622358902e-200	Macrophage	Rin2
Fnbp1	3.9478084246636e-204	0.500803244432075	0.32	0.078	1.23380856696012e-199	Macrophage	Fnbp1
Pold4	1.55252837032278e-203	0.651726730531206	0.426	0.141	4.85211691576978e-199	Macrophage	Pold4
Gltp	2.6131494180217e-203	0.697522496637012	0.449	0.162	8.16687587614323e-199	Macrophage	Gltp
Igf11	4.19398173042516e-202	0.742297069368018	0.288	0.062	1.31074511020978e-197	Macrophage	Igf1
Milr1	5.16565433747727e-202	0.565957114448368	0.462	0.164	1.61442195009177e-197	Macrophage	Milr1
Cdk6	2.98067675002488e-200	0.532031753577517	0.296	0.067	9.31550904685276e-196	Macrophage	Cdk6
Plin2	3.23631633187631e-200	0.881374918329868	0.723	0.443	1.0114459432013e-195	Macrophage	Plin2
Ccdc86	1.03829601173646e-199	0.555394400283558	0.377	0.113	3.24498652547997e-195	Macrophage	Ccdc86
Ddi2	2.03869300812162e-199	0.57859536638631	0.498	0.192	6.3715272582825e-195	Macrophage	Ddi2
Frmd4b	6.92126383356747e-199	0.679432697789966	0.42	0.145	2.16310258590484e-194	Macrophage	Frmd4b
Cxcr4	3.56929671338025e-198	0.520662811402636	0.255	0.049	1.11551230183273e-193	Macrophage	Cxcr4
Ccl71	5.30844184877381e-197	1.28426742042629	0.289	0.064	1.65904733099728e-192	Macrophage	Ccl7
Washc2	6.28032158875251e-197	0.600782282775951	0.5	0.197	1.96278890613282e-192	Macrophage	Washc2
Cap1	1.32673803876531e-195	0.555716664794893	0.51	0.203	4.14645439255323e-191	Macrophage	Cap1
Actr2	2.34286841332716e-195	0.658813083559311	0.681	0.364	7.32216665217136e-191	Macrophage	Actr2
Abracl	1.95503018080604e-193	0.694719318749371	0.596	0.283	6.11005582407312e-189	Macrophage	Abracl
Mmp141	4.06450629595145e-193	0.904963158940918	0.41	0.207	1.27028015267371e-188	Macrophage	Mmp14
Ifi2111	5.51899250114359e-190	0.74474496500484	0.506	0.209	1.72485072638241e-185	Macrophage	Ifi211
Marcks	2.44199602197482e-187	0.794926857501448	0.813	0.556	7.6319701674779e-183	Macrophage	Marcks
Cd47	1.01280929206418e-183	0.741161037386157	0.841	0.682	3.16533288048818e-179	Macrophage	Cd47
Erp29	3.0799553294719e-183	0.746913019795244	0.609	0.326	9.62578439119853e-179	Macrophage	Erp29
Zbp1	1.11806037146191e-182	0.619015525838617	0.451	0.168	3.49427407892992e-178	Macrophage	Zbp1
Itm2c1	1.65037261468325e-182	0.60805998261296	0.625	0.309	5.15790953266957e-178	Macrophage	Itm2c
Cited2	3.2713535007449e-182	1.03224176725412	0.634	0.38	1.0223961095878e-177	Macrophage	Cited2
Syngr2	7.22847837885374e-179	0.704028417573338	0.486	0.208	2.25911634774316e-174	Macrophage	Syngr2
Ube2f	1.37061265603242e-177	0.619630350053722	0.48	0.198	4.28357573389812e-173	Macrophage	Ube2f
Atp6ap2	2.24393765679908e-176	0.622269058029264	0.569	0.272	7.01297835879416e-172	Macrophage	Atp6ap2
Ifngr2	3.73748784985782e-175	0.505217256487246	0.407	0.143	1.16807707771606e-170	Macrophage	Ifngr2
Rnf130	4.20158947138489e-174	0.662625358754355	0.675	0.382	1.31312275749192e-169	Macrophage	Rnf130
Lifr	2.5557172460254e-172	0.752254886804561	0.368	0.133	7.98738310900319e-168	Macrophage	Lifr
Brk1	2.50131997121921e-170	0.65264815054411	0.711	0.427	7.81737530605139e-166	Macrophage	Brk1
Bach1	1.43145114924169e-168	0.697442648719049	0.589	0.3	4.47371427672504e-164	Macrophage	Bach1
Tpp1	9.71849966273576e-166	0.504978146362068	0.409	0.15	3.03732269959481e-161	Macrophage	Tpp1
Pim11	4.76818872459938e-165	0.873181734437017	0.694	0.457	1.49020202209904e-160	Macrophage	Pim1
Fbxl5	1.97775982946077e-161	0.542639633534715	0.415	0.156	6.18109279501376e-157	Macrophage	Fbxl5
Fcgrt1	3.97139403551263e-161	1.0080722198361	0.527	0.292	1.24117977791876e-156	Macrophage	Fcgrt
Nfkb2	6.45614203001497e-161	0.531360320185606	0.493	0.215	2.01773806864058e-156	Macrophage	Nfkb2
H3f3a	1.93209146377096e-160	0.536435496097125	0.941	0.861	6.03836545172339e-156	Macrophage	H3f3a
Lgals3bp1	2.64727925996721e-160	0.748763987807663	0.696	0.447	8.27354187117552e-156	Macrophage	Lgals3bp
Wdr1	1.79622859844029e-158	0.520726467188464	0.5	0.221	5.61375323870545e-154	Macrophage	Wdr1
Rab5if	1.13325715408719e-157	0.620294448928256	0.604	0.323	3.54176858366871e-153	Macrophage	Rab5if
Rnf169	1.44082387309073e-157	0.530960131443502	0.419	0.161	4.50300685057045e-153	Macrophage	Rnf169
Tmem189	8.22985422522525e-157	0.527983743133855	0.446	0.181	2.57207634100965e-152	Macrophage	Tmem189
Mcl1	5.13782209669413e-156	0.646142451590434	0.853	0.761	1.60572353987982e-151	Macrophage	Mcl1
Skil1	1.46351517811261e-155	0.761421516398019	0.627	0.371	4.57392398615534e-151	Macrophage	Skil
Flna1	1.65243828081823e-155	0.524164454675158	0.437	0.175	5.16436535904122e-151	Macrophage	Flna
Iqgap1	2.51066143089578e-155	0.685585935701416	0.714	0.457	7.84657016997859e-151	Macrophage	Iqgap1
Mapkapk2	9.77601062842405e-155	0.605801220998162	0.655	0.368	3.05529660170137e-150	Macrophage	Mapkapk2
Gabarap	1.11478699722387e-154	0.582815989476472	0.876	0.694	3.48404380242376e-150	Macrophage	Gabarap
Tfe3	3.73738202251848e-152	0.502748548494237	0.406	0.157	1.1680440034977e-147	Macrophage	Tfe3
Rplp11	6.52307492909945e-150	0.519721375440314	0.982	0.937	2.03865660759145e-145	Macrophage	Rplp1
Atp6v1f	2.16221554842124e-146	0.596943523045725	0.754	0.496	6.75757225348091e-142	Macrophage	Atp6v1f
Hmox2	2.301894305538e-146	0.513025374291201	0.438	0.182	7.19411027309792e-142	Macrophage	Hmox2
Akr1a1	2.90963703504843e-146	0.612531527721425	0.786	0.55	9.09348862563687e-142	Macrophage	Akr1a1
Wwp1	1.94377383492768e-145	0.65353521645504	0.313	0.113	6.07487636629949e-141	Macrophage	Wwp1
Atp6v0e	5.53831597897386e-145	0.634574324895674	0.743	0.506	1.7308898929087e-140	Macrophage	Atp6v0e
Tnfsf9	8.10761009542383e-145	1.06405069910342	0.425	0.189	2.53387138312281e-140	Macrophage	Tnfsf9
Arpc1b	1.01177898485033e-144	0.565383856949312	0.888	0.731	3.16211286135274e-140	Macrophage	Arpc1b
Ap2s1	1.27450198046309e-143	0.515100533237898	0.56	0.283	3.98320103954128e-139	Macrophage	Ap2s1
Nfkbiz	1.43969819201006e-143	0.78104221233841	0.769	0.597	4.49948875948906e-139	Macrophage	Nfkbiz
Tuba1c	5.53527871308125e-143	0.504553348944581	0.539	0.264	1.72994065619928e-138	Macrophage	Tuba1c
Crip12	5.88313818632988e-141	1.02169519587432	0.717	0.526	1.83865717737368e-136	Macrophage	Crip1
Nfkb11	6.23136322407025e-141	0.563184414223772	0.589	0.313	1.94748794841868e-136	Macrophage	Nfkb1
Scamp2	1.33700257359027e-140	0.545888098409505	0.523	0.258	4.17853414324167e-136	Macrophage	Scamp2
Pkm	2.69230450459899e-138	0.728528105788374	0.768	0.567	8.41425926822323e-134	Macrophage	Pkm
Nfil3	3.56633797622451e-138	0.638520789377315	0.408	0.182	1.11458760770945e-133	Macrophage	Nfil3
Taldo1	5.03130555920944e-138	0.539314483457583	0.517	0.251	1.57243392641973e-133	Macrophage	Taldo1
Lamtor4	1.48231498904053e-135	0.515755181686213	0.395	0.16	4.63267903524836e-131	Macrophage	Lamtor4
Lrrfip1	1.12417086747391e-134	0.526919943415349	0.434	0.188	3.5133712121162e-130	Macrophage	Lrrfip1
Gsr	1.03555615054351e-132	0.76581467250905	0.423	0.208	3.23642363729364e-128	Macrophage	Gsr
Cflar	3.55946589090388e-130	0.664963234279639	0.656	0.418	1.11243987488419e-125	Macrophage	Cflar
Abca1	1.56841657643321e-127	0.559518296075463	0.546	0.285	4.90177232632672e-123	Macrophage	Abca1
Lamp21	4.38357533124889e-127	0.588892110283634	0.783	0.576	1.36999879827522e-122	Macrophage	Lamp2
Snx2	2.30552374189049e-125	0.584970632966874	0.504	0.26	7.20545335053034e-121	Macrophage	Snx2
Cxcl10	6.6691461604853e-125	1.37732268110714	0.367	0.171	2.08430824953647e-120	Macrophage	Cxcl10
Lamtor1	7.02656407312113e-125	0.513861474569148	0.538	0.281	2.19601206977255e-120	Macrophage	Lamtor1
Tob21	8.29924414208743e-125	0.542300117410889	0.623	0.359	2.59376277172658e-120	Macrophage	Tob2
Rpl39	3.76909672443472e-124	0.528213303368127	0.947	0.847	1.17795579928758e-119	Macrophage	Rpl39
Sbno2	1.22205431939647e-119	0.593220183678439	0.715	0.479	3.8192863644098e-115	Macrophage	Sbno2
Scand1	2.78108681902632e-118	0.508948302896839	0.64	0.386	8.69173063550295e-114	Macrophage	Scand1
Atp2b1	5.17458945685136e-116	0.594482573272747	0.693	0.457	1.61721444294976e-111	Macrophage	Atp2b1
Glul1	1.47234923684145e-115	0.539374387076298	0.737	0.496	4.60153306990058e-111	Macrophage	Glul
Iscu	9.21170386786644e-114	0.656243816535494	0.658	0.446	2.8789338098243e-109	Macrophage	Iscu
Rab20	1.59176831007402e-112	0.617916880936023	0.419	0.207	4.97475349947434e-108	Macrophage	Rab20
Rpl10a1	2.51671970186815e-111	0.504670589021214	0.923	0.81	7.86550408424853e-107	Macrophage	Rpl10a
Capg	2.6889797822019e-110	0.62634823684512	0.321	0.141	8.4038685133156e-106	Macrophage	Capg
Socs3	3.60010123064803e-105	0.698725515144356	0.78	0.677	1.12513963761443e-100	Macrophage	Socs3
Gna13	1.89805880748162e-102	0.645917143732145	0.7	0.491	5.93200319102231e-98	Macrophage	Gna13
Peli11	2.52331764282476e-100	0.542190914287385	0.554	0.328	7.88612462912024e-96	Macrophage	Peli1
N4bp1	1.52406972907558e-99	0.544168127397749	0.555	0.328	4.76317512427991e-95	Macrophage	N4bp1
Herpud1	3.18325209919172e-94	0.608951782240888	0.608	0.412	9.9486177856039e-90	Macrophage	Herpud1
Tsc22d31	6.89081224978745e-93	0.631108951201336	0.66	0.438	2.15358555242607e-88	Macrophage	Tsc22d3
Id2	4.9146060815472e-86	0.774628631326231	0.519	0.363	1.53596183866595e-81	Macrophage	Id2
Gadd45b1	7.38310342064606e-84	0.5612198154631	0.733	0.534	2.30744131205451e-79	Macrophage	Gadd45b
Zfp36l2	7.28599605534904e-83	0.657432449559644	0.569	0.399	2.27709234717823e-78	Macrophage	Zfp36l2
Dusp2	3.77784358380928e-81	0.709070862162028	0.451	0.267	1.18068945524791e-76	Macrophage	Dusp2
Gde1	9.90857684256001e-81	0.517621461336504	0.41	0.222	3.09672752060528e-76	Macrophage	Gde1
Etv3	2.13973464009882e-78	0.52937573708541	0.447	0.255	6.68731267070084e-74	Macrophage	Etv3
Rcan1	3.80042667681766e-65	0.574715697027793	0.287	0.15	1.18774734930582e-60	Macrophage	Rcan1
Ctsd	3.20828344627728e-54	0.564350561243308	0.632	0.489	1.00268482546504e-49	Macrophage	Ctsd
Ccl5	0	6.07149376041879	0.598	0.029	0	T cell	Ccl5
Gzma	0	4.68433030842263	0.368	0.001	0	T cell	Gzma
Gzmb	0	3.96219659174615	0.458	0.001	0	T cell	Gzmb
Emb	0	3.48198045246579	0.814	0.034	0	T cell	Emb
Nkg7	0	3.45385113644281	0.608	0.001	0	T cell	Nkg7
Trbc2	0	3.38592680227221	0.755	0.002	0	T cell	Trbc2
Vps37b	0	3.24452547954205	0.928	0.104	0	T cell	Vps37b
Ms4a4b	0	3.18501421024579	0.785	0.004	0	T cell	Ms4a4b
Ptprc1	0	2.68352871149599	0.876	0.063	0	T cell	Ptprc
Ptpn22	0	2.50089997123602	0.784	0.015	0	T cell	Ptpn22
Satb1	0	2.49965016014988	0.7	0.026	0	T cell	Satb1
Cd3d	0	2.4945790504124	0.663	0.001	0	T cell	Cd3d
Cytip1	0	2.49279719409688	0.85	0.04	0	T cell	Cytip
Serpinb9	0	2.49093881306499	0.528	0.102	0	T cell	Serpinb9
Coro1a1	0	2.44765510991754	0.857	0.071	0	T cell	Coro1a
Laptm51	0	2.34979789652461	0.871	0.077	0	T cell	Laptm5
Cd521	0	2.32374037239262	0.75	0.07	0	T cell	Cd52
Ptpn181	0	2.29764741648338	0.813	0.107	0	T cell	Ptpn18
Il2rb	0	2.26697806550662	0.603	0.001	0	T cell	Il2rb
Trac	0	2.24320584147752	0.601	0.006	0	T cell	Trac
Stk17b1	0	2.22690751041017	0.872	0.207	0	T cell	Stk17b
Trbc1	0	2.2060536257308	0.441	0.001	0	T cell	Trbc1
Gramd3	0	2.09871501742327	0.588	0.033	0	T cell	Gramd3
Selplg1	0	2.08920739753681	0.7	0.047	0	T cell	Selplg
Tmsb10	0	2.03101295621679	0.973	0.627	0	T cell	Tmsb10
Il7r	0	2.02089224306725	0.46	0.007	0	T cell	Il7r
Fam107b1	0	1.98161669783711	0.722	0.066	0	T cell	Fam107b
Cd531	0	1.97692181037354	0.828	0.069	0	T cell	Cd53
Gimap3	0	1.97079757813941	0.637	0.003	0	T cell	Gimap3
Ctla4	0	1.96347134999466	0.436	0.001	0	T cell	Ctla4
Cd3g	0	1.95872704951458	0.472	0.001	0	T cell	Cd3g
Rpl121	0	1.92804810560636	0.983	0.821	0	T cell	Rpl12
Icos	0	1.89092422405135	0.417	0.001	0	T cell	Icos
Hcst	0	1.85784778055223	0.593	0.021	0	T cell	Hcst
Lat	0	1.85210749397534	0.54	0.003	0	T cell	Lat
Cd28	0	1.85089847750529	0.497	0.003	0	T cell	Cd28
Ms4a6b1	0	1.85028341731065	0.641	0.043	0	T cell	Ms4a6b
Sh2d2a	0	1.83898599918451	0.532	0.001	0	T cell	Sh2d2a
Gm8369	0	1.83350981574967	0.547	0.014	0	T cell	Gm8369
Fyb1	0	1.80107914089312	0.712	0.058	0	T cell	Fyb
Rpsa1	0	1.7927303946586	0.991	0.882	0	T cell	Rpsa
Itk	0	1.7926219972002	0.612	0.001	0	T cell	Itk
Rps15a	0	1.77888813721868	0.99	0.892	0	T cell	Rps15a
Gmfg1	0	1.77300645786345	0.739	0.081	0	T cell	Gmfg
Cd3e	0	1.76300495893548	0.508	0.001	0	T cell	Cd3e
Cd2	0	1.73850618147143	0.543	0.006	0	T cell	Cd2
Klrk1	0	1.72238463654955	0.366	0.002	0	T cell	Klrk1
Runx31	0	1.70353870490652	0.547	0.026	0	T cell	Runx3
Klrc2	0	1.65612906266946	0.366	0	0	T cell	Klrc2
Txk	0	1.62334826386703	0.479	0.005	0	T cell	Txk
Cd8b1	0	1.61050785314449	0.371	0	0	T cell	Cd8b1
P2ry10	0	1.58099086230592	0.503	0.007	0	T cell	P2ry10
Sytl3	0	1.5361208170205	0.354	0.001	0	T cell	Sytl3
Lck	0	1.53032250005237	0.486	0.007	0	T cell	Lck
Skap1	0	1.51102772023072	0.525	0.001	0	T cell	Skap1
Grap2	0	1.49279215771342	0.448	0.003	0	T cell	Grap2
Rps24	0	1.48099422878257	0.998	0.949	0	T cell	Rps24
Rps16	0	1.47950367579675	0.99	0.922	0	T cell	Rps16
Rps10	0	1.46865408133009	0.986	0.884	0	T cell	Rps10
Rps13	0	1.45724392972404	0.99	0.894	0	T cell	Rps13
Lef1	0	1.45166981906226	0.397	0.001	0	T cell	Lef1
Rps7	0	1.42673074775858	0.986	0.907	0	T cell	Rps7
Ctsw	0	1.41746114672939	0.366	0.001	0	T cell	Ctsw
B4galnt1	0	1.40650199122798	0.52	0.025	0	T cell	B4galnt1
Rpl32	0	1.39227068133315	0.991	0.915	0	T cell	Rpl32
Rps27	0	1.3713552732106	0.991	0.903	0	T cell	Rps27
Klrc1	0	1.3253730898959	0.295	0	0	T cell	Klrc1
Klrd1	0	1.32053494850737	0.353	0.001	0	T cell	Klrd1
Bcl11b	0	1.14656787017978	0.38	0	0	T cell	Bcl11b
Cd6	0	1.11311872016196	0.31	0.001	0	T cell	Cd6
Rpl391	9.78249978765668e-322	1.46613821665713	0.98	0.85	3.05732465863634e-317	T cell	Rpl39
Gm19585	2.07408758124155e-319	1.15157766024665	0.307	0.001	6.48214591765423e-315	T cell	Gm19585
Rpl19	2.33452440513385e-318	1.23940149460782	0.995	0.935	7.29608912336482e-314	T cell	Rpl19
Rps3	2.83666150261808e-316	1.34087234266248	0.983	0.897	8.86541819413227e-312	T cell	Rps3
Rpl27	1.99727985891647e-313	1.27544483654256	0.988	0.865	6.24209874307163e-309	T cell	Rpl27
Rac21	4.23809860839043e-311	1.79392934499956	0.651	0.056	1.32453295808026e-306	T cell	Rac2
Zap70	1.57332648875681e-305	0.879834039738038	0.319	0.002	4.91711727531166e-301	T cell	Zap70
Ptprcap	1.10138822439759e-304	1.49751390777307	0.448	0.014	3.44216861770977e-300	T cell	Ptprcap
Rpl8	1.78939123126269e-300	1.22499636951498	0.997	0.918	5.59238441506528e-296	T cell	Rpl8
Rps18	2.34085061495412e-298	1.36234115819192	0.993	0.902	7.3158604269161e-294	T cell	Rps18
Septin1	3.47905514618151e-298	1.42748071468966	0.497	0.035	1.08730910483611e-293	T cell	Septin1
Serpinb6b	1.51357900406063e-297	1.72138726167977	0.404	0.015	4.73038846139068e-293	T cell	Serpinb6b
Stat4	4.61520599216014e-295	1.18670710915598	0.376	0.007	1.44239032872981e-290	T cell	Stat4
Pdcd4	6.68697065711992e-292	1.73169461090248	0.727	0.17	2.08987893946969e-287	T cell	Pdcd4
Lamb3	2.03802133697163e-291	1.1527064239089	0.402	0.009	6.36942808443743e-287	T cell	Lamb3
Fasl	4.12536767683368e-288	0.897395448143866	0.262	0	1.28930116004083e-283	T cell	Fasl
Rpl17	1.82774556766061e-287	1.26222940929651	0.993	0.915	5.7122532226097e-283	T cell	Rpl17
Rpl11	1.43702455582968e-286	1.24616391029806	0.991	0.894	4.4911328443345e-282	T cell	Rpl11
Rplp2	3.4355869524102e-286	1.32321330235927	0.99	0.858	1.07372399023676e-281	T cell	Rplp2
Klhl6	2.76323726042402e-285	1.79505782685108	0.56	0.067	8.63594541000317e-281	T cell	Klhl6
Cd247	4.72640083191706e-285	1.12396435615253	0.404	0.012	1.47714205199904e-280	T cell	Cd247
Arhgap451	2.52416853761278e-284	1.39887063139884	0.506	0.03	7.88878393060123e-280	T cell	Arhgap45
Cd69	3.58550748265058e-284	1.67089270909763	0.429	0.013	1.12057865355279e-279	T cell	Cd69
Rhoh	3.70580673165321e-282	1.17612314999797	0.462	0.019	1.15817577784358e-277	T cell	Rhoh
Cyfip2	4.72907714988293e-282	1.20902421331942	0.45	0.018	1.47797848165291e-277	T cell	Cyfip2
Ikzf11	1.81885372049675e-281	1.31164967171164	0.528	0.034	5.6844635326685e-277	T cell	Ikzf1
Rplp01	8.3255076338504e-281	1.33834437226806	0.995	0.919	2.60197090080727e-276	T cell	Rplp0
Sh2d1a	8.11868256730861e-279	0.751728953467422	0.261	0	2.53733186276096e-274	T cell	Sh2d1a
Tbx21	4.09861634444402e-262	0.812042682172743	0.256	0.001	1.28094056612909e-257	T cell	Tbx21
Rps23	2.83285449555749e-260	1.16853509137917	0.997	0.919	8.85352015496583e-256	T cell	Rps23
Rps11	4.10816394437284e-255	1.23145059341404	0.995	0.912	1.28392447753484e-250	T cell	Rps11
Arhgap15	3.29816462220693e-254	1.27991594398411	0.441	0.023	1.03077538937833e-249	T cell	Arhgap15
Rpl34	1.99515518913137e-253	1.14609738535875	0.988	0.895	6.23545851259228e-249	T cell	Rpl34
Itga4	7.34338468432734e-250	1.41147283806352	0.46	0.026	2.29502801539282e-245	T cell	Itga4
Dock101	1.25620837704612e-248	1.44404241450735	0.567	0.061	3.92602804078222e-244	T cell	Dock10
Rps3a1	1.59472179975827e-244	1.13250725153919	0.991	0.927	4.98398404078451e-240	T cell	Rps3a1
Gm26740	3.62471500752388e-244	1.21518345881243	0.388	0.016	1.13283218130144e-239	T cell	Gm26740
Rpl3	1.51105209561666e-243	1.30020217967584	0.98	0.852	4.72249111443075e-239	T cell	Rpl3
Rpl18a	6.98092907115689e-243	1.09882587986126	0.998	0.935	2.18174976260866e-238	T cell	Rpl18a
Arhgdib2	4.07829320985318e-242	1.77054440217284	0.687	0.126	1.27458897687542e-237	T cell	Arhgdib
Nsd3	5.78760794245164e-241	1.55146296579238	0.807	0.362	1.80880111025441e-236	T cell	Nsd3
Fau1	6.73261500018627e-240	1.03729021087845	0.998	0.946	2.10414416600822e-235	T cell	Fau
Rapgef6	9.86023104860139e-240	1.57688335850161	0.719	0.238	3.08161800961939e-235	T cell	Rapgef6
Zfp36l21	4.86491213813479e-239	1.8076836003128	0.843	0.401	1.52043099053127e-234	T cell	Zfp36l2
Ltb	2.06872280642559e-238	1.25412486144798	0.371	0.012	6.46537938692191e-234	T cell	Ltb
Tcf7	1.26952198836005e-236	0.902107791951049	0.269	0.003	3.96763707022166e-232	T cell	Tcf7
Plcxd2	2.57142434192651e-235	0.907378649513636	0.29	0.004	8.03647249582293e-231	T cell	Plcxd2
Rps26	9.4388483979676e-231	1.26717989289794	0.973	0.821	2.94992328981682e-226	T cell	Rps26
Rpl18	1.39010631378723e-229	1.1324947498826	0.99	0.899	4.34449926247923e-225	T cell	Rpl18
Ezr	1.06538932576003e-228	1.32324271073708	0.61	0.081	3.32966125979782e-224	T cell	Ezr
Il18rap	4.10170247081344e-228	1.37139729969527	0.354	0.012	1.28190507320332e-223	T cell	Il18rap
Rgs11	2.01404416668503e-226	1.9456977388725	0.397	0.019	6.29449223414071e-222	T cell	Rgs1
Rpl30	1.03358473747646e-223	1.1159383107363	0.991	0.914	3.23026238003517e-219	T cell	Rpl30
Limd2	2.37468537430661e-222	1.29395684300067	0.523	0.055	7.42160420032044e-218	T cell	Limd2
Arhgap301	6.19454956525121e-220	1.38540423825975	0.501	0.047	1.93598257562796e-215	T cell	Arhgap30
Arap21	1.55174188030624e-219	1.61589301099397	0.622	0.122	4.84965889852108e-215	T cell	Arap2
Dock21	9.91520360244647e-219	1.13575398545862	0.4	0.023	3.09879858187259e-214	T cell	Dock2
Rpl27a	2.77444058633933e-218	1.05297061834449	0.998	0.934	8.67095916448632e-214	T cell	Rpl27a
Zc3hav1	1.89900135599184e-216	1.44900885366358	0.801	0.354	5.93494893788128e-212	T cell	Zc3hav1
Fxyd51	5.74087690928605e-215	1.56754656743528	0.831	0.315	1.79419626045917e-210	T cell	Fxyd5
Rpl10a2	8.41482421123398e-215	1.24835517329938	0.968	0.813	2.62988501073696e-210	T cell	Rpl10a
Rplp12	9.6614959845332e-214	1.13947360158073	0.991	0.938	3.01950734004616e-209	T cell	Rplp1
Cxcr41	3.50995685052975e-210	1.47212250369372	0.497	0.053	1.09696681449606e-205	T cell	Cxcr4
Epsti11	2.09938599790025e-208	1.26687559643374	0.421	0.03	6.56121105923765e-204	T cell	Epsti1
Dusp5	1.35792717233257e-206	1.65763784728285	0.716	0.273	4.24392979169099e-202	T cell	Dusp5
Rpl23	1.85365033845036e-201	1.020010853545	0.991	0.947	5.79321340275892e-197	T cell	Rpl23
Ifngr1	1.28990133085602e-200	1.43465070423252	0.896	0.628	4.03132862932433e-196	T cell	Ifngr1
Prf1	1.85027109187334e-197	1.40605710452338	0.252	0.008	5.78265224343174e-193	T cell	Prf1
Slc38a1	1.42991267114381e-196	1.06683614989778	0.438	0.037	4.46890607112574e-192	T cell	Slc38a1
Rpl38	2.00741577400951e-196	1.11909715085654	0.971	0.824	6.27377651851192e-192	T cell	Rpl38
Crlf3	6.5245058264324e-196	1.38544972575961	0.545	0.103	2.03910380593492e-191	T cell	Crlf3
Gpr132	2.52239440781889e-193	0.900398175305156	0.348	0.017	7.88323924275638e-189	T cell	Gpr132
Mbnl1	1.44862472838186e-191	1.30702692189328	0.869	0.479	4.52738686361181e-187	T cell	Mbnl1
Celf21	8.48871397905532e-191	1.42511038845098	0.664	0.137	2.65297777987416e-186	T cell	Celf2
Rpl21	1.08712369309538e-190	1.03025210135012	0.995	0.924	3.39758767803098e-186	T cell	Rpl21
Rpl36	1.37047627391486e-190	1.04549479684882	0.991	0.86	4.28314949886612e-186	T cell	Rpl36
Rpl9	7.49004969900486e-190	0.978117825975656	0.991	0.933	2.34086523242999e-185	T cell	Rpl9
Rps21	3.20659862647548e-188	1.12419435835483	0.98	0.861	1.00215826873238e-183	T cell	Rps21
Tbc1d10c	1.02893337215151e-187	0.706548296633543	0.259	0.005	3.2157254679851e-183	T cell	Tbc1d10c
Eef1b21	5.02959404826557e-187	1.18577661722065	0.942	0.752	1.57189902790444e-182	T cell	Eef1b2
Cd82	3.3977749974561e-186	1.08429015970439	0.387	0.043	1.06190661995495e-181	T cell	Cd82
Rack11	8.26306821169083e-184	1.13302743279565	0.969	0.82	2.58245670819973e-179	T cell	Rack1
Dgat1	8.49526160953311e-182	1.26578591752346	0.453	0.062	2.65502411082738e-177	T cell	Dgat1
Rps4x1	5.92606890618809e-181	1.061446513967	0.981	0.918	1.85207431525096e-176	T cell	Rps4x
Leprotl1	1.55249896994933e-180	1.23478074083253	0.595	0.168	4.85202503078264e-176	T cell	Leprotl1
Rps5	2.42675970517758e-178	1.02634640462561	0.993	0.921	7.58435210659148e-174	T cell	Rps5
Spn	3.5275589266986e-178	0.94738306089564	0.303	0.012	1.10246799136111e-173	T cell	Spn
Stk4	1.05060629252755e-177	1.17026558552023	0.465	0.074	3.28345984603636e-173	T cell	Stk4
Gpr171	2.89289268975784e-177	0.703426167638848	0.256	0.006	9.04115752330017e-173	T cell	Gpr171
Atp11b	2.08863262732879e-176	1.35023192398255	0.622	0.196	6.52760355019066e-172	T cell	Atp11b
Prkcq	3.71713522958006e-176	0.762231335404602	0.264	0.009	1.16171627330066e-171	T cell	Prkcq
Rps20	6.05629794603942e-175	1.10643245911123	0.995	0.938	1.8927747970757e-170	T cell	Rps20
Rpl37a	1.77246330668668e-174	0.975662479271612	0.983	0.9	5.5394795723879e-170	T cell	Rpl37a
Rpl35a	3.99694540636576e-174	0.955374537724299	0.99	0.915	1.24916534785149e-169	T cell	Rpl35a
Rps27a	2.86182254171807e-171	0.977191076233821	0.991	0.926	8.94405398963147e-167	T cell	Rps27a
Rps91	1.44601131081256e-170	1.03778047337828	0.983	0.902	4.5192191496825e-166	T cell	Rps9
Gimap51	3.07591097918508e-170	1.45372589565851	0.726	0.281	9.61314458324713e-166	T cell	Gimap5
S1pr4	1.37673609547144e-169	1.02616943120159	0.359	0.028	4.3027133191769e-165	T cell	S1pr4
Rpl13	5.06605506929219e-169	0.964126000922196	0.997	0.955	1.58329419080589e-164	T cell	Rpl13
Il21r	1.03202315923421e-168	0.818118294961874	0.259	0.009	3.22538197955468e-164	T cell	Il21r
Itgal	6.68166860619319e-167	0.826926852230713	0.31	0.015	2.08822188949356e-162	T cell	Itgal
Tut4	1.92548360131624e-166	1.28767501314367	0.761	0.358	6.01771389919363e-162	T cell	Tut4
4932438A13Rik	1.73025596789278e-164	1.39086075069308	0.646	0.221	5.4075689764553e-160	T cell	4932438A13Rik
Rps28	6.52834721192557e-163	1.10248983910888	0.964	0.832	2.0403043541431e-158	T cell	Rps28
Ccdc88c	1.33189039951277e-162	1.17479534355724	0.496	0.09	4.16255706559725e-158	T cell	Ccdc88c
Cd371	1.87336208386719e-161	0.899228364699903	0.38	0.033	5.85481852071013e-157	T cell	Cd37
H2-Q7	5.29987957244146e-159	1.3023009486896	0.899	0.51	1.65637136277513e-154	T cell	H2-Q7
Ccr7	4.42150080563353e-158	1.06136127781186	0.252	0.008	1.38185164678465e-153	T cell	Ccr7
Rps14	5.02271478761951e-158	0.887694950720435	0.997	0.933	1.56974905257473e-153	T cell	Rps14
Bcl2l11	6.65659560034483e-158	1.37484622758402	0.608	0.204	2.08038582297577e-153	T cell	Bcl2l11
Rps19	5.11553391753623e-157	1.10562937474259	0.995	0.922	1.5987578152476e-152	T cell	Rps19
Cotl11	8.12821284893585e-157	1.28865764997624	0.532	0.107	2.54031036167792e-152	T cell	Cotl1
Rpl15	4.43503435414642e-156	0.928735873228451	0.986	0.88	1.38608128670138e-151	T cell	Rpl15
Bcl2	1.34024434202545e-154	1.28071302425422	0.475	0.104	4.18866564213212e-150	T cell	Bcl2
Vgll4	4.68814402929051e-154	1.26800069083341	0.67	0.273	1.46518565347416e-149	T cell	Vgll4
Bin2	7.85734981972783e-154	0.757759419480897	0.291	0.016	2.45565753915954e-149	T cell	Bin2
Rps291	1.48759741714481e-153	0.949537017155509	0.985	0.914	4.64918820780268e-149	T cell	Rps29
Ankrd11	3.5459766402286e-152	1.20487518361108	0.877	0.552	1.10822407937064e-147	T cell	Ankrd11
Uba52	6.86577505824801e-152	1.03840631890369	0.945	0.754	2.14576067895425e-147	T cell	Uba52
Dnajc15	2.21509671246605e-151	1.1303364555478	0.504	0.113	6.92284175547016e-147	T cell	Dnajc15
Fermt31	3.52787410366133e-148	1.01038921293109	0.412	0.051	1.10256649361728e-143	T cell	Fermt3
Zbtb1	4.42415281141747e-145	1.14052335404762	0.436	0.083	1.3826804781523e-140	T cell	Zbtb1
Pfn11	8.39348377063015e-145	1.26343703042803	0.881	0.633	2.62321548283504e-140	T cell	Pfn1
Stk24	1.90086587142091e-144	1.18435137382785	0.641	0.237	5.94077610795178e-140	T cell	Stk24
Cd481	1.33370913323613e-143	0.993619218692999	0.32	0.028	4.16824115410287e-139	T cell	Cd48
Thy1	1.88860586446767e-142	0.988868858492304	0.296	0.027	5.90245990822081e-138	T cell	Thy1
Tpt1	3.12529604720554e-140	0.806294067179432	0.998	0.984	9.76748773633147e-136	T cell	Tpt1
Traf11	1.42413349135466e-138	1.16417270026511	0.354	0.038	4.45084440053071e-134	T cell	Traf1
Crem	2.41543991635884e-138	1.25606363317117	0.497	0.142	7.54897437059629e-134	T cell	Crem
Gimap1	3.26096576084617e-137	1.16312344761757	0.586	0.156	1.01914962923725e-132	T cell	Gimap1
Dennd4a1	4.40136028194782e-137	1.37640493490463	0.647	0.263	1.37555712891715e-132	T cell	Dennd4a
Nr4a22	9.60404609716144e-137	1.53938583419735	0.538	0.153	3.00155252674587e-132	T cell	Nr4a2
Rpl41	1.21175712201466e-136	0.791111709557197	0.997	0.939	3.78710453343241e-132	T cell	Rpl41
Ly6c2	9.77161052354055e-135	1.64199050100903	0.266	0.015	3.05392143692213e-130	T cell	Ly6c2
Nfkbid1	3.25814221069312e-134	1.10251024014268	0.344	0.04	1.01826718510792e-129	T cell	Nfkbid
Rpl42	1.50129759053769e-132	0.916406675570606	0.956	0.804	4.69200535970745e-128	T cell	Rpl4
Cblb	1.26646510997627e-131	1.10472177170323	0.56	0.175	3.95808340820884e-127	T cell	Cblb
H2az11	1.6237729311701e-129	1.29492404106829	0.882	0.605	5.07477754178592e-125	T cell	H2az1
Rpl6	2.50577160757422e-129	0.862571586904733	0.98	0.879	7.83128800515171e-125	T cell	Rpl6
Rassf5	4.20715404491039e-129	0.79110635562593	0.324	0.032	1.31486185365584e-124	T cell	Rassf5
Lsp11	7.85881594741875e-128	1.14371441652323	0.472	0.089	2.45611574804678e-123	T cell	Lsp1
Hmgb2	1.07440126674895e-127	1.34835047086706	0.741	0.408	3.35782627897048e-123	T cell	Hmgb2
Acp51	3.35950367116659e-127	0.69044699436586	0.295	0.024	1.04994568234969e-122	T cell	Acp5
Prdx61	4.62185195461307e-127	1.09516083233268	0.746	0.348	1.44446739137522e-122	T cell	Prdx6
Rsrp1	5.85140798625512e-127	1.00096486457496	0.968	0.707	1.82874053794431e-122	T cell	Rsrp1
Lcp11	1.68537836524801e-126	0.896289146740751	0.438	0.078	5.26731300490959e-122	T cell	Lcp1
Rpl26	1.35168689174383e-124	0.808334208401002	0.99	0.917	4.22442704276698e-120	T cell	Rpl26
Rps22	5.08119101552616e-124	0.85013461996417	0.997	0.916	1.58802462808239e-119	T cell	Rps2
Arl4c	1.23778864101513e-122	0.824005050439564	0.312	0.038	3.86846083976458e-118	T cell	Arl4c
Ppp1cc	1.83336946324432e-122	1.05479049234061	0.707	0.397	5.72982958347746e-118	T cell	Ppp1cc
Peli12	5.24491166424838e-122	1.1300519117378	0.695	0.333	1.63919224242755e-117	T cell	Peli1
Rpl29	1.06696330409221e-121	0.829265050492201	0.978	0.869	3.33458041427937e-117	T cell	Rpl29
Dock81	1.78692449259163e-121	0.726110529580834	0.3	0.028	5.58467511669664e-117	T cell	Dock8
Rpl37	2.03481970429683e-121	0.810862396057666	0.981	0.88	6.35942202183889e-117	T cell	Rpl37
Gimap41	1.60252621956717e-120	1.2064685272939	0.615	0.203	5.00837519401329e-116	T cell	Gimap4
Pde7a	7.15469272354196e-120	0.833894787576461	0.322	0.045	2.23605611688857e-115	T cell	Pde7a
Smchd1	5.74645395403246e-119	1.15648265601311	0.698	0.344	1.79593925425376e-114	T cell	Smchd1
Rpl141	1.62830348821274e-118	0.874914202285062	0.954	0.837	5.08893689171128e-114	T cell	Rpl14
Fam49b1	2.30126270435588e-117	0.965113791595604	0.518	0.127	7.19213632992344e-113	T cell	Fam49b
Bcl2a1b1	4.17786383619117e-117	1.0472818224309	0.344	0.043	1.30570778472483e-112	T cell	Bcl2a1b
Rpl7	8.46387646896189e-117	0.799467385928173	0.98	0.898	2.64521531284466e-112	T cell	Rpl7
Ripor2	1.64647735624237e-116	0.742769916185672	0.284	0.025	5.14573568146429e-112	T cell	Ripor2
Sub1	1.68656082517867e-116	1.02747869949186	0.86	0.596	5.2710085469309e-112	T cell	Sub1
Ccr51	1.87124231931819e-115	1.0352545553449	0.267	0.022	5.84819362056514e-111	T cell	Ccr5
Ets11	7.20609746386021e-113	1.02823466478741	0.867	0.51	2.25212164038023e-108	T cell	Ets1
Dusp10	1.07281770894813e-112	0.786763481278931	0.25	0.026	3.3528771857756e-108	T cell	Dusp10
D16Ertd472e	4.93093940582147e-112	1.0962868886156	0.491	0.174	1.54106649250139e-107	T cell	D16Ertd472e
Rpl35	5.29717811365418e-112	0.942310538313801	0.882	0.691	1.65552707586034e-107	T cell	Rpl35
Rgs2	9.54468098314156e-112	1.46510574534635	0.578	0.221	2.98299914766123e-107	T cell	Rgs2
Sipa1l11	1.69791996107426e-111	0.91849277975802	0.434	0.092	5.30650925434538e-107	T cell	Sipa1l1
Tnfaip31	7.37614963036236e-111	1.12159905836869	0.698	0.263	2.30526804397715e-106	T cell	Tnfaip3
Pstpip11	6.01493056604713e-109	0.690997036148436	0.283	0.029	1.87984624980671e-104	T cell	Pstpip1
Rps27rt	5.20855868106021e-106	1.00974632803802	0.717	0.398	1.62783084459175e-101	T cell	Rps27rt
Madd	8.06912808335853e-105	0.795861900545972	0.313	0.046	2.52184459989204e-100	T cell	Madd
[truncated: 3,050 more rows]
